# Supplementary material for: Revision of the East Mediterranean Orthomus (Coleoptera, Carabidae, Pterostichini), with description of Parorthomus gen. n. socotranus sp. n. from Socotra Island and key to the Old World genera of subtribe Euchroina
Source: Zookeys. 2014 Jul 21;(427):21–57. doi: 10.3897/zookeys.427.7618 (PMC4137312; doi:10.3897/zookeys.427.7618)
Supplement: XML Treatment for Orthomus berytensis [file zookeys.427.7618-treatment1.xml]

<!DOCTYPE tp:taxon-treatment
  PUBLIC "-//TaxonX//DTD Taxonomic Treatment Publishing DTD v0 20100105//EN" "tax-treatment-NSO.dtd">
<tp:taxon-treatment xmlns:tp="http://www.plazi.org/taxpub"><tp:treatment-meta><kwd-group><label>Taxon classification</label><kwd><named-content content-type="kingdom">Animalia</named-content></kwd><kwd><named-content content-type="order">Coleoptera</named-content></kwd><kwd><named-content content-type="family">Carabidae</named-content></kwd></kwd-group><mixed-citation publication-type="journal"><person-group><name><surname>Guéorguiev</surname><given-names>Borislav</given-names></name><name><surname>Wrase</surname><given-names>David W.</given-names></name><name><surname>Farkač</surname><given-names>Jan</given-names></name></person-group><article-title>Revision of the East Mediterranean <italic>Orthomus</italic> (Coleoptera, Carabidae, Pterostichini), with description of <italic>Parorthomus</italic> gen. n. <italic>socotranus</italic> sp. n. from Socotra Island and key to the Old World genera of subtribe Euchroina</article-title><source>Zookeys</source><day>21</day><month>7</month><year>2014</year><volume>2014</volume><issue>427</issue><fpage>21</fpage><lpage>57</lpage><pub-id pub-id-type="doi">10.3897/zookeys.427.7618</pub-id></mixed-citation></tp:treatment-meta><tp:nomenclature><tp:taxon-name>
                            <tp:taxon-name-part taxon-name-part-type="genus">Orthomus</tp:taxon-name-part>
                            <tp:taxon-name-part taxon-name-part-type="species">berytensis</tp:taxon-name-part>
                        </tp:taxon-name><tp:taxon-authority>(Reiche &amp; Saulcy, 1855)</tp:taxon-authority><xref ref-type="fig" rid="F1">Figs 1</xref><xref ref-type="fig" rid="F2">, 4</xref><xref ref-type="fig" rid="F3">, 8</xref><xref ref-type="fig" rid="F4">, 12</xref><xref ref-type="fig" rid="F5">, 16</xref><tp:nomenclature-citation-list><tp:nomenclature-citation><tp:taxon-name>Feronia (Argutor) berytensis</tp:taxon-name><comment> Reiche &amp; Saulcy, 1855: 618 (type locality: “De Beyrouth”)</comment></tp:nomenclature-citation><tp:nomenclature-citation><tp:taxon-name>Feronia (Argutor) longula</tp:taxon-name><comment> Reiche &amp; Saulcy, 1855: 616, part</comment></tp:nomenclature-citation><tp:nomenclature-citation><tp:taxon-name>Feronia (Argutor) proelonga</tp:taxon-name><comment> Reiche &amp; Saulcy, 1855: 619 (type locality: “Des bords du Jourdain”), syn. n.</comment></tp:nomenclature-citation><tp:nomenclature-citation><tp:taxon-name>Feronia elongata</tp:taxon-name><comment> Chaudoir, 1859: 116 (type locality: “Moräa, Beyruth und Alexandrien.”), syn. n.</comment></tp:nomenclature-citation><tp:nomenclature-citation><tp:taxon-name>Feronia varinii</tp:taxon-name><comment> ? Gautier des Cottes, 1866: 178 (type locality: “Sardinia”)</comment></tp:nomenclature-citation><tp:nomenclature-citation><tp:taxon-name>Feronia atlantica</tp:taxon-name><comment> Fairmaire, 1875: 543 (type locality: “Mogador” [Essaouira, Morocco])</comment></tp:nomenclature-citation><tp:nomenclature-citation><tp:taxon-name>Othomus</tp:taxon-name><comment> [sic] <italic>longior</italic> Chaudoir, 1873: 105, part</comment></tp:nomenclature-citation><tp:nomenclature-citation><tp:taxon-name>Feronia (Orthomus) barbara</tp:taxon-name><comment>: Piochard de la Brûlerie, 1876: 416</comment></tp:nomenclature-citation><tp:nomenclature-citation><tp:taxon-name>Orthomus barbarus berytensis</tp:taxon-name><comment>: Mateu, 1955: 56, 76</comment></tp:nomenclature-citation><tp:nomenclature-citation><tp:taxon-name>Orthomus muluyensis</tp:taxon-name><comment> Antoine, 1957: 205 (type locality: Guercif)</comment></tp:nomenclature-citation><tp:nomenclature-citation><tp:taxon-name>Pterostichus (Orthomus) haligena</tp:taxon-name><comment> Wollaston, 1860: 87 (type locality: “Great Salvage”)</comment></tp:nomenclature-citation></tp:nomenclature-citation-list></tp:nomenclature><tp:treatment-sec sec-type="Note"><title>Note.</title><p>The taxon <!--PageBreak--><italic>haligena</italic>, described from the Salvage Islands belongs to <italic><tp:taxon-name>Orthomus berytensis</tp:taxon-name></italic> (see <xref ref-type="bibr" rid="B27">Machado 1992</xref>: 260, <xref ref-type="bibr" rid="B25">Lorenz 1998</xref>: 249, <xref ref-type="bibr" rid="B26">2005</xref>: 265) and not to <italic><tp:taxon-name>Orthomus barbarus</tp:taxon-name></italic> where it was quoted by <xref ref-type="bibr" rid="B8">Bousquet (2003</xref>: 477), as a subspecies, erroneously with the distribution data Madeira. The examination of 13 specimens (Ilhas Selvagens, Selvagem Grande, SE. sublittoral zone, 65-90 m (under stones), XI/XII 2006, D. Putzer leg., DWBG) in comparison with specimens from the Canaries and from Morocco revealed some differences, namely a smaller body size and a strong elytral reticulation in males, almost as strong as in females. These differences could suggest that we deal with a distinct taxon but further investigations are needed. The taxonomic status of the names <italic>atlantica</italic> and <italic>muluyensis</italic>, both partly considered in the literature as a “forma” or a subspecies of <italic>berytensis</italic> or as a synonym to this name must be cleared up by further investigation of a larger sample of material.</p></tp:treatment-sec><tp:treatment-sec sec-type="Type material"><title>Type material.</title><!--PageBreak--><p><bold><italic><tp:taxon-name>Feronia berytensis</tp:taxon-name></italic> Reiche &amp; Saulcy, 1855.</bold> Consists of six syntypes, 4 ♂♂, 1 ♀ preserved in MHNG and 1 ♂ in MNHP. The study revealed conspecificity. The specimens in MHNG are placed under a Melly’s taxa label “<italic>longulus</italic> Reiche, var: <italic>berytensis</italic> Reiche. ” [handwritten by Melly with pen]. Further, all specimens bear individually the following two labels “Coll. Reiche” [black print on white label] and “<italic><tp:taxon-name>Orthomus longulus</tp:taxon-name></italic> Reiche var. <italic>berytensis</italic> Reiche Label MHNG 2010” [black print on white label by Cuccodoro]. In addition, the male selected as lectotype with label, subsequently added: “Lectotype <italic><tp:taxon-name>Feronia berytensis</tp:taxon-name></italic> Reiche &amp; Saulcy, 1855 B.Guéorguiev &amp; D.W.Wrase des. 2012” [black print on red label], the remaining five: “Paralectotype <italic><tp:taxon-name>Feronia berytensis</tp:taxon-name></italic> Reiche &amp; Saulcy, 1855 B.Guéorguiev &amp; D.W.Wrase des. 2012” [black print on red label]. The genitalia of the lectotype and of a further male paralectotype from MHNG were examined and glued to cards, pinned beneath the specimens from which they had been removed. The specimen from MNHP is a male, with previously extracted genitalia and glued on a separate card pinned beneath the specimen. This sample bears two old labels equal in size and type: “<italic>berytensis</italic> type Reiche” [handwritten on white label by Mateu], “Syrie” [handwritten on white label by Chaudoir], as well as a new one: “Paralectotype <italic><tp:taxon-name>Feronia berytensis</tp:taxon-name></italic> Reiche &amp; Saulcy, 1855 B.Guéorguiev &amp; D.W.Wrase des. 2012” [black print on red label]. All six specimens with a label, subsequently added: “<italic><tp:taxon-name>Orthomus berytensis</tp:taxon-name></italic> (Reiche &amp; Saulcy) det. B.Guéorguiev” [black print on white label].</p><p>We got the information that the part of the Reiche collection housed in MHNG was integrated into the general collection (which was build up essentially from the collection of André Melly) with all specimens with: “Coll. Reiche” but usually there are neither locality, nor identification labels attached to individual specimens, and that identification and locality data figure only on the 'taxa labels' (handwritten by Melly) pinned to the bottom of the drawer, which have thus to be considered as pertaining collectively to the specimens pinned above (Cuccodoro in litt.). The species was described from “Beyruth”, taking into consideration the above mentioned facts concerning labelling of the types we suppose the above mentioned typical specimens as coming from the type locality.</p><p><bold>Type material. <italic><tp:taxon-name>Feronia longula</tp:taxon-name></italic> Reiche &amp; Saulcy, 1855 (specimens belonging to <italic><tp:taxon-name>Orthomus berytensis</tp:taxon-name></italic>).</bold> The type series in MHNG contains two specimens belonging to <italic><tp:taxon-name>Orthomus berytensis</tp:taxon-name></italic>: 1 ♀, “Jaffa, Syrie” [Reiche's handwriting on yellow label], “Coll. Reiche” [black print on white label], “<italic><tp:taxon-name>Orthomus longulus</tp:taxon-name></italic> Reiche Label MHNG 2010” [black print on white label by G. Cuccodoro]; 1 ♂, “Coll. Reiche” [black print on white label], “<italic><tp:taxon-name>Orthomus longulus</tp:taxon-name></italic> Reiche ‘Egypte, Syrie.’ Label MHNG 2010” [black print on white label by G. Cuccodoro], and with labels subsequently added: “Paralectotype <italic><tp:taxon-name>Feronia longula</tp:taxon-name></italic> Reiche &amp; Saulcy, 1855 B.Guéorguiev &amp; D.W.Wrase des. 2012” [black print on red label], “<italic><tp:taxon-name>Orthomus berytensis</tp:taxon-name></italic> (Reiche &amp; Saulcy) det. B.Guéorguiev” [black print on white label].</p><p><bold>Type material. <!--PageBreak--><italic><tp:taxon-name>Feronia proelonga</tp:taxon-name></italic> Reiche &amp; Saulcy, 1855.</bold> Consists of 2 ♂♂, 2 ♀♀ preserved in MHNG and 1 ♂ in MNHP, all conspecific. The specimens in MHNG are placed under a Melly’s taxa label “var: <italic>praelongus</italic> Reiche, Palestine” [handwritten by A. Melly with pen]. One male specimen, chosen for lectotype bears the following labels: “Jourdain” [Reiche's handwriting on yellow label], “Coll. Reiche” [black print on white label], “<italic><tp:taxon-name>Orthomus praelongu</tp:taxon-name></italic> [sic!] Reiche ‘Palestine.’ Label MHNG 2010” [black print on white label by Cuccodoro], “Lectotype <italic><tp:taxon-name>Feronia proelonga</tp:taxon-name></italic> Reiche &amp; Saulcy, 1855 B.Guéorguiev &amp; D.W.Wrase des. 2012” [black print on red label]. One male and two females from MHNG: “Coll. Reiche” [black print on white label], “<italic><tp:taxon-name>Orthomus praelongu</tp:taxon-name></italic> [sic!] Reiche ‘Palestine.’ Label MHNG 2010” [black print on white label by G. Cuccodoro], “Paralectotype <italic><tp:taxon-name>Feronia proelonga</tp:taxon-name></italic> Reiche &amp; Saulcy, 1855 B.Guéorguiev &amp; D.W.Wrase des. 2012” [black print on red label] are accordingly designated. All four specimens with a label, subsequently added: “<italic><tp:taxon-name>Orthomus berytensis</tp:taxon-name></italic> (Reiche &amp; Saulcy) det. B.Guéorguiev” [black print on white label]. The genitalia of the lectotype and the male paralectype from MHNG examined by ourselves (the apices of both median lobes were found damaged!) and glued to cards together with the respective specimens. The specimen from MNHP, designated as paralectotype, was with previously extracted genitalia. Its aedeagus and parameres are glued to a separate card pinned beneath the specimen. Additionally, this paralectotype bears two old labels equal in size and type: “<italic>proelongus</italic> type Reiche” [handwritten on white label by Mateu] and “Jourdain” [handwritten on white label by Chaudoir], as well as a new one: “Paralectotype <italic><tp:taxon-name>Feronia proelonga</tp:taxon-name></italic> Reiche &amp; Saulcy, 1855 B.Guéorguiev &amp; D.W.Wrase des. 2012” [black print on red label]. All specimens with a label, subsequently added: “<italic><tp:taxon-name>Orthomus berytensis</tp:taxon-name></italic> (Reiche &amp; Saulcy) det. B.Guéorguiev” [black print on white label].</p><p>The study of the type material of <italic><tp:taxon-name>Feronia proelonga</tp:taxon-name></italic> found that this taxon is to be removed from synonymy with <italic><tp:taxon-name>Orthomus barbarus barbarus</tp:taxon-name></italic> (cfr. <xref ref-type="bibr" rid="B8">Bousquet 2003</xref>: 477) and treated as conspecific with <italic><tp:taxon-name>Orthomus berytensis</tp:taxon-name></italic>. Originally, it was separated by the authors in the relatively shorter size of body and pronotum seemingly more transversal, with two basal impressions distinct and strongly punctured. We found such variations in the populations of <italic><tp:taxon-name>Orthomus berytensis</tp:taxon-name></italic> coming from modern-day Israel.</p><!--PageBreak--><p><bold>Type material. <italic><tp:taxon-name>Feronia elongata</tp:taxon-name></italic> Chaudoir, 1859.</bold> We were unable to find any type specimen(s) of this taxon, but the description and especially the distribution Chaudoir gave for his species (<xref ref-type="bibr" rid="B11">Chaudoir 1859</xref>: 116) let us draw the conclusion that he dealt with <italic><tp:taxon-name>Orthomus berytensis</tp:taxon-name></italic>. This view is consistent with that of <xref ref-type="bibr" rid="B12">Chaudoir (1873</xref>: 105) who synonymized his <italic><tp:taxon-name>Orthomus elongatus</tp:taxon-name></italic> partly with <italic><tp:taxon-name>Orthomus longulus</tp:taxon-name></italic> sensu <xref ref-type="bibr" rid="B49">Wollaston (1864</xref>: 47), and <xref ref-type="bibr" rid="B50">Wollaston (1865</xref>: 39), which concerns, according to <xref ref-type="bibr" rid="B27">Machado (1992</xref>: 259), <italic><tp:taxon-name>Orthomus berytensis</tp:taxon-name></italic>. On the other side, the first locality listed by the author from among the type one is “Moräa”. Morea was the name of the Peloponnese Peninsula in South Greece during the early modern period (ca. 1500–1800). At present, based on recent data (<xref ref-type="bibr" rid="B3">Arndt et al. 2011</xref>: 58, present work: ‘Other material studied’), we certainly know that only <italic><tp:taxon-name>Orthomus berytensis</tp:taxon-name></italic> inhabits this part of the East Mediterranean. Therefore we propose the synonymy of <italic><tp:taxon-name>Feronia elongata</tp:taxon-name></italic> with <italic><tp:taxon-name>Feronia berytensis</tp:taxon-name></italic>.</p><p><bold>Type material. <italic><tp:taxon-name>Orthomus longior</tp:taxon-name></italic> Chaudoir, 1873 (specimens belonging to <italic><tp:taxon-name>Orthomus berytensis</tp:taxon-name></italic>).</bold> The type series in MNHP contains 3 ♀♀ which belong to <italic><tp:taxon-name>Orthomus berytensis</tp:taxon-name></italic>. These samples are considered syntypes of <italic><tp:taxon-name>Orthomus longior</tp:taxon-name></italic> as they and a fourth specimen, which is here designated lectotype of <italic><tp:taxon-name>Orthomus longior</tp:taxon-name></italic> (for that specimen see under <italic><tp:taxon-name>Orthomus longior</tp:taxon-name></italic>), were found alongside in the former collection of René and Charles Oberthür who acquired the Chaudoir collection. Each of the three specimens bears the labels: “<italic>longior</italic>” [red handwritten with ball-pen on white label by Mateu], and, subsequently added: “Paralectotype <italic><tp:taxon-name>Orthomus longior</tp:taxon-name></italic> Chaudoir, 1873 B.Guéorguiev &amp; D.W.Wrase des. 2012” [black print on red label], and: “<italic><tp:taxon-name>Orthomus berytensis</tp:taxon-name></italic> (Reiche &amp; Saulcy) det. B.Guéorguiev” [black print on white label].</p></tp:treatment-sec><tp:treatment-sec sec-type="Other material studied"><title>Other material studied.</title><p><bold>IMPRECISE LOCALITY:</bold> 1 ♂, “Syrie Gory.” (MHNG).</p><p><bold>GREECE:</bold> 1 ♂, “Graecia” / “Sammlung Schroeder” (MIZ); 1 ♀, “L. Miller Graecia” (ZMAN). <bold>Atticí:</bold> 1 ♂, “Graecia Attica”, von Oertzen” (ZMAN); 3 ♂♂, 2 ♀♀, “b. Athen v. O.” (ZMAN); 1 ♂, Peloponnes”, X 2009, Umlauf leg. (DWBG). <bold>Crete:</bold> Rethymno Prefecture, 1 ♀, “Adele, IV.1986, Egger leg.” (NMW).</p><p><bold>NORTHERN CYPRUS: Gazimağusa District:</bold> 2 ♀♀, Agia Napa, 8.IV.1983, J. Nielsen leg (DWBG); 1 ♂, 2 ♀♀, 3 km W Agia Napa, 9.-14.IV.1999, A. Pütz leg. (DWBG); 1 ♀, Agia Napa env., middle IV 1998, M. Sieber leg. (DWBG); 6 ♂♂, 1 ♀, Ydatodexameni Kouklion, Mantres tou Prastio, ca 16 km W Famagusta, 500 m, <named-content xmlns:xlink="http://www.w3.org/1999/xlink" content-type="dwc:verbatimCoordinates" xlink:type="simple">35°07'N, 33°46'E</named-content> (fallow land with Salicornia/Sueda), 20.II.2011, D.W.Wrase leg. [5] (DWBG); 2 ♂♂, same data but: loamy field edge (DWBG).</p><p><bold>UN BUFFER ZONE</bold> (Cyprus): 5 spec., Achna dam, 11.12.2006, under stones, K. Austin &amp; E. Small leg. (BMNH, NMNHS).</p><p><bold>REPUBLIC OF CYPRUS: Larnaca District:</bold> 1 ♂, 2 ♀♀, Pyla [“Pula”], 22.I.1992, J. Hořyna leg. (DWBG).</p><p><bold>SYRIA: Gouvernement Dar'a:</bold> 1 ♀, Buṣrā (free zone), 100 km S Damascus, 5.XII.2007, R. Kmeco leg. (DWBG).</p><p><bold>ISRAEL:</bold> 1 ♂, Palestine Negev, 8.2.19, leg. Bythinsky-Salz (TAU); 5 ♂♂, 5 ♀♀, Palestyna Dzebata 25.XII.25 (MIZ). - <bold>Jerusalem District:</bold> 1 ♂, Kiryat Anavim, 8.4.1948 (TAU). <bold>Northern District:</bold> 1 spec., Golan, Tel Quazir, 29.3.-26.4.87, Richter leg. (NMW). - <bold>Tel Aviv District:</bold> 1 ♂, Tel-Aviv, 19.X.1987, G. Coulon leg. (TAU). <!--PageBreak-->- <bold>Central District:</bold> 1 ♂, 1 ♀, SW Khadera (brackish pond), 27.III.2008, D.W.Wrase leg. (DWBG); 2 ♂♂, 1 ♀, Nitsanim, dunes betw. Ashdod and Ashkelon, 29.III.2008, D.W.Wrase leg. (DWBG). - <bold>Haifa District:</bold> 2 ♂♂, 1 ♀, Atlit, 16.XI.1998, V. Chikatunov leg. (TAU); 2 ♀♀, Salines at Atlit, S Haifa, 30.III.2008, D.W.Wrase leg. (DWBG). - <bold>South District:</bold> 1 ♀, Revivim, 2.8.1958, Coll. Krystal J. (TAU); 1 ♀, Segula, Qiryat Gat, 5.v.1996, V. Chikatunov leg. (TAU); 1 ♀, Ashdod, 7.12.96, R. Hoffman leg. (TAU); 1 ♂, 1 ♀, Ofaqim, 11.ii.1997, L. Friedman leg. (TAU); 2 ♂♂, 1 ♀, Ha Bsor, Nakhal Bsor, ca 12 km SW Ofakim (banks, leaf litter, under plants, sifted), 22.III.2008, D.W.Wrase leg. (DWBG); 1 ♂, Gilat, SW Jerusalem, E Gaza, <named-content xmlns:xlink="http://www.w3.org/1999/xlink" content-type="dwc:verbatimCoordinates" xlink:type="simple">31°20'N, 34°40'E</named-content>, olive plantation, 29.III.2011, M. Kurtz leg. (MPHG).</p><p><bold>Gaza Strip:</bold> 8 ♂♂, 5 ♀♀, Env. Gaza, 30.III.1987, W. Heinz leg. (DWBG); 9 spec., Gaza Umg., 29.3.–26.4.87, Richter leg. (NMW).</p><p><bold>LIBYA: Tripoli District:</bold> 8 spec., Tripoli, 0-20 m, 12-18.04.1998, P. Beron leg. (NMNHS); 1 ♀, Tripoli, IV 1982, Březina leg. (DWBG); 4 spec., Tripoli, Soani Road, 4.XII.1982, V. Pamukov leg. (NMNHS); 1 ♀, 4 km W Sidi Muhammad al Mabkhud, <named-content xmlns:xlink="http://www.w3.org/1999/xlink" content-type="dwc:verbatimCoordinates" xlink:type="simple">32°28'53.3"N, 20°56'29.4"E</named-content>, 333 m, 21.V.2002, A. Reiter leg. (DWBG). - <bold>Binghazi District:</bold> 1 ♂, 1 ♀, Tolmeitha (Ptolemais), 19.III.2000, J. Kny &amp; P. Ru<!--PageBreak-->dich leg. (DWBG). - <bold>Jabal al Akhdar District:</bold> 1 ♂, Susa, Apollonia, 22.II.83, O. Kodym leg. (DWBG).</p><p><bold>EGYPT:</bold> 2 ♀♀, Cairo-Alexandria, 8.5.1956, W. Kühnell leg. (NMW). - <bold>Faiyum Governorate:</bold> 4 ♂♂, 2 ♀♀, Kom Oshim, 1.5.1956, W. Kühnell leg. (NMW). - <bold>North Sinai Governorate:</bold> 1 ♀, El-Arish 11.1.57, A. Sabay leg. (TAU). - <bold>Alexandria Governorate:</bold> 1 ♂, 100 km S Alexandria, 19.I.1994, W. Ullrich leg. (DWBG). - <bold>Beni Suef Governorate:</bold> 1 ♂, 1 ♀, El Shanawaya, 1.IX.1994, W. Ullrich leg. (DWBG); 1 ♂, the same but 29.V.1995 (DWBG); 1 ♀, the same but 4.VI.1995 (DWBG); 5 ♂♂, 3 ♀♀, the same but 12.V.1995 (DWBG). - <bold>Cairo Governorate:</bold> 1 ♂, 1 ♀, Helwan, 19.I.1931, W. Roszkowski leg. (MIZ); 1 ♀, El Maadi, 8.XI.1993, W. Ullrich leg. (DWBG). - <bold>Ismaïlia Governorate:</bold> 3 ♀♀, Abu Suweir-el-Mahatta, 19.XII.1995, W. Ullrich leg. (DWBG); 1 ♂, Waraura, 4.VI.1995, W. Ullrich leg. (DWBG).</p></tp:treatment-sec><tp:treatment-sec sec-type="Distribution in eastern Mediterranean area"><title>Distribution in eastern Mediterranean area.</title><p>Reported from Greece: Greek mainland (“Attika” [Attica], Ionian Island (“Zante [Zakynthos]), <xref ref-type="bibr" rid="B1">Apfelbeck 1904</xref>: 257, as <italic><tp:taxon-name>Pterostichus barbarus</tp:taxon-name></italic>, and Aegean Islands (“Rodos” [Rhodes]), <xref ref-type="bibr" rid="B37">Schatzmayr 1935</xref>: 242, as <italic><tp:taxon-name>Pterostichus barbarus</tp:taxon-name></italic>, 1942: 67, as <italic><tp:taxon-name>Pterostichus barbarus longulus</tp:taxon-name></italic>). In Greece recently collected only on Crete and also on the Peloponnese. Turkey (<xref ref-type="bibr" rid="B10">Casale and Vigna Taglianti 1999</xref>: 382), Syria (only in the extreme South West), Israel, Gaza Strip, on Cyprus, in Libya (coastal regions), and Egypt (mainly in the North West).</p></tp:treatment-sec><tp:treatment-sec><!--Section generated to contain objects referenced in tp:taxon-treatment.--><fig id="F1" position="float" orientation="portrait"><label>Figures 1–3.</label><caption><p>Habitus. <bold>1</bold> <italic><tp:taxon-name>Orthomus berytensis</tp:taxon-name></italic> (Reiche &amp; Saulcy, 1855), male, “Tel-Aviv” <bold>2</bold> <italic><tp:taxon-name>Orthomus longior</tp:taxon-name></italic> Chaudoir, 1873, male, “Upper Galilee, Ya’ar Bar’am” <bold>3</bold> <italic><tp:taxon-name>Orthomus longulus</tp:taxon-name></italic> (Reiche &amp; Saulcy, 1855), male, “Upper Galilee, Ha Khula Valley, Ma’agar Einan lake”. Scale bar = 2 mm.</p></caption><graphic xmlns:xlink="http://www.w3.org/1999/xlink" xlink:href="zookeys-427-021-g001.jpg" position="float" orientation="portrait" xlink:type="simple"/></fig><fig id="F2" position="float" orientation="portrait"><label>Figures 4–7.</label><caption><p>Median lobe of aedeagus, lateral view. <bold>4</bold> <italic><tp:taxon-name>Orthomus berytensis</tp:taxon-name></italic> (Reiche &amp; Saulcy, 1855), lectotype of <italic><tp:taxon-name>Feronia berytensis</tp:taxon-name></italic> <bold>5</bold> <italic><tp:taxon-name>Orthomus longior</tp:taxon-name></italic> Chaudoir, 1873, paralectotype of <italic><tp:taxon-name>Feronia longula</tp:taxon-name></italic> Reiche &amp; Saulcy <bold>6</bold> <italic><tp:taxon-name>Orthomus longulus</tp:taxon-name></italic> (Reiche &amp; Saulcy, 1855), male, “Megiddo” <bold>7</bold> <italic><tp:taxon-name>Orthomus velocissimus akbensis</tp:taxon-name></italic> Mateu, 1955, holotype of <italic><tp:taxon-name>Orthomus barbarus akbensis</tp:taxon-name></italic>. Scale bar = 0.5 mm.</p></caption><graphic xmlns:xlink="http://www.w3.org/1999/xlink" xlink:href="zookeys-427-021-g002.jpg" position="float" orientation="portrait" xlink:type="simple"/></fig><fig id="F3" position="float" orientation="portrait"><label>Figures 8–11.</label><caption><p>Median lobe of aedeagus, dorsal view. <bold>8</bold> <italic><tp:taxon-name>Orthomus berytensis</tp:taxon-name></italic> (Reiche &amp; Saulcy, 1855): lectotype of <italic><tp:taxon-name>Feronia berytensis</tp:taxon-name></italic> <bold>9</bold> <italic><tp:taxon-name>Orthomus longior</tp:taxon-name></italic> Chaudoir, 1873, paralectotype of <italic><tp:taxon-name>Feronia longula</tp:taxon-name></italic> Reiche &amp; Saulcy <bold>10</bold> <italic><tp:taxon-name>Orthomus longulus</tp:taxon-name></italic> (Reiche &amp; Saulcy, 1855), male, “Megiddo” <bold>11</bold> <italic><tp:taxon-name>Orthomus velocissimus akbensis</tp:taxon-name></italic> Mateu, 1955, holotype of <italic><tp:taxon-name>Orthomus barbarus akbensis</tp:taxon-name></italic>. Scale bar = 0.5 mm.</p></caption><graphic xmlns:xlink="http://www.w3.org/1999/xlink" xlink:href="zookeys-427-021-g003.jpg" position="float" orientation="portrait" xlink:type="simple"/></fig><fig id="F4" position="float" orientation="portrait"><label>Figures 12–15.</label><caption><p>Right paramere, internal face. <bold>12</bold> <italic><tp:taxon-name>Orthomus berytensis</tp:taxon-name></italic> (Reiche &amp; Saulcy, 1855): lectotype of <italic><tp:taxon-name>Feronia berytensis</tp:taxon-name></italic> <bold>13</bold> <italic><tp:taxon-name>Orthomus longior</tp:taxon-name></italic> Chaudoir, 1873, paralectotype of <italic><tp:taxon-name>Feronia longula</tp:taxon-name></italic> Reiche &amp; Saulcy <bold>14</bold> <italic><tp:taxon-name>Orthomus longulus</tp:taxon-name></italic> (Reiche &amp; Saulcy, 1855), male, “Megiddo” <bold>15</bold> <italic><tp:taxon-name>Orthomus velocissimus akbensis</tp:taxon-name></italic> Mateu, 1955, holotype of <italic><tp:taxon-name>Orthomus barbarus akbensis</tp:taxon-name></italic>. Scale bar = 0.2 mm.</p></caption><graphic xmlns:xlink="http://www.w3.org/1999/xlink" xlink:href="zookeys-427-021-g004.jpg" position="float" orientation="portrait" xlink:type="simple"/></fig><fig id="F5" position="float" orientation="portrait"><label>Figures 16–17.</label><caption><p>Pronotum posterior right angle. <bold>16</bold> <italic><tp:taxon-name>Orthomus berytensis</tp:taxon-name></italic> (Reiche &amp; Saulcy, 1855), male, “Tel-Aviv” <bold>17</bold> <italic><tp:taxon-name>Orthomus longior</tp:taxon-name></italic> Chaudoir, 1873, male, “Upper Galilee, Ya’ar Bar’am”.</p></caption><graphic xmlns:xlink="http://www.w3.org/1999/xlink" xlink:href="zookeys-427-021-g005.jpg" position="float" orientation="portrait" xlink:type="simple"/></fig></tp:treatment-sec><ref-list><ref id="B27"><mixed-citation xmlns:xlink="http://www.w3.org/1999/xlink" xlink:type="simple"><person-group><name name-style="western"><surname>Machado</surname><given-names>A</given-names></name></person-group> (<year>1992</year>) <source>Monografia de los Carábidos de las Islas Canarias (Insecta, Coleoptera).</source><publisher-name>Instituto de Estudios Canarios</publisher-name>, <publisher-loc>La Laguna</publisher-loc>, <size units="page">734 pp</size>.</mixed-citation></ref><ref id="B25"><mixed-citation xmlns:xlink="http://www.w3.org/1999/xlink" xlink:type="simple"><person-group><name name-style="western"><surname>Lorenz</surname><given-names>W</given-names></name></person-group> (<year>1998</year>) <source>Nomina Carabidarum – a directory of the scientific names of ground beetles (Insecta, Coleoptera “Geadephaga”: Trachypachidae and Carabidae incl. Paussinae, Cicindelinae, Rhysodidae)</source>. <edition>First edition</edition>. Published by the Author, <publisher-loc>Tutzing</publisher-loc>, <size units="page">ii + 502 pp</size>.</mixed-citation></ref><ref id="B26"><mixed-citation xmlns:xlink="http://www.w3.org/1999/xlink" xlink:type="simple"><person-group><name name-style="western"><surname>Lorenz</surname><given-names>W</given-names></name></person-group> (<year>2005</year>) <source>Systematic list of extant ground beetles of the World. (Inscta, Coleoptera, Adephaga: Trachypachidae &amp; Carabidae incl. Paussinae, Cicindelinae, Rhysodinae)</source>. <edition>Second edition</edition>. Published by the Author, <publisher-loc>Tutzing</publisher-loc>, <size units="page">ii+ 530 pp</size>.</mixed-citation></ref><ref id="B8"><mixed-citation xmlns:xlink="http://www.w3.org/1999/xlink" xlink:type="simple"><person-group><name name-style="western"><surname>Bousquet</surname><given-names>Y</given-names></name></person-group> (<year>2003</year>) <article-title>Tribe Pterostichini.</article-title> In: <person-group><name name-style="western"><surname>Löbl</surname><given-names>L</given-names></name><name name-style="western"><surname>Smetana</surname><given-names>A</given-names></name></person-group> (<role>Eds</role>) <source>Catalogue of Palaearctic Coleoptera</source>. <volume>Volume 1. Archostemata - Myxophaga - Adephaga</volume>. <publisher-name>Apollo Books</publisher-name>, <publisher-loc>Stenstrup</publisher-loc>, <fpage>469</fpage>–<lpage>521</lpage>.</mixed-citation></ref><ref id="B11"><mixed-citation xmlns:xlink="http://www.w3.org/1999/xlink" xlink:type="simple"><person-group><name name-style="western"><surname>Chaudoir</surname><given-names>M de</given-names></name></person-group> (<year>1859</year>) <article-title>Beitrag zur Kenntnis der europäischen Feroniden.</article-title><source>Entomologische Zeitung</source><volume>20</volume>(<issue>2–4</issue>): <fpage>113</fpage>–<lpage>131</lpage>. <ext-link ext-link-type="uri" xlink:href="http://biodiversitylibrary.org/page/8985367" xlink:type="simple">http://biodiversitylibrary.org/page/8985367</ext-link></mixed-citation></ref><ref id="B12"><mixed-citation xmlns:xlink="http://www.w3.org/1999/xlink" xlink:type="simple"><person-group><name name-style="western"><surname>Chaudoir</surname><given-names>M de</given-names></name></person-group> (<year>1873</year>) <article-title>Matériaux pour servir à l’étude des féroniens.</article-title><source>Bulletin de la Société Impériale des Naturalistes de Moscou</source><volume>46</volume>(<issue>3</issue>): <fpage>85</fpage>–<lpage>116</lpage>.</mixed-citation></ref><ref id="B49"><mixed-citation xmlns:xlink="http://www.w3.org/1999/xlink" xlink:type="simple"><person-group><name name-style="western"><surname>Wollaston</surname><given-names>TV</given-names></name></person-group> (<year>1864</year>) <source>Catalogue of the coleopterous insects of the Canaries in the collection of the British Museum.</source><publisher-name>British Museum</publisher-name>, <publisher-loc>London</publisher-loc>, <size units="page">648 pp</size>. <ext-link ext-link-type="uri" xlink:href="https://archive.org/details/catalogueofcoleo00brit" xlink:type="simple">https://archive.org/details/catalogueofcoleo00brit</ext-link></mixed-citation></ref><ref id="B50"><mixed-citation xmlns:xlink="http://www.w3.org/1999/xlink" xlink:type="simple"><person-group><name name-style="western"><surname>Wollaston</surname><given-names>TV</given-names></name></person-group> (<year>1865</year>) <source>Coleoptera atlantidum, being an enumeration of the coleopterous insects of the Madeiras, Salvages and Canaries</source>. <publisher-name>J. van Voorst</publisher-name>, <publisher-loc>London</publisher-loc>, <size units="page">526 pp</size>. <ext-link ext-link-type="uri" xlink:href="https://archive.org/details/coleopteraatlant00wolluoft" xlink:type="simple">https://archive.org/details/coleopteraatlant00wolluoft</ext-link></mixed-citation></ref><ref id="B3"><mixed-citation xmlns:xlink="http://www.w3.org/1999/xlink" xlink:type="simple"><person-group><name name-style="western"><surname>Arndt</surname><given-names>E</given-names></name><name name-style="western"><surname>Bulirsch</surname><given-names>P</given-names></name><name name-style="western"><surname>Casale</surname><given-names>A</given-names></name><name name-style="western"><surname>Guéorguiev</surname><given-names>B</given-names></name><name name-style="western"><surname>Jaeger</surname><given-names>B</given-names></name><name name-style="western"><surname>Schmidt</surname><given-names>J</given-names></name><name name-style="western"><surname>Trautner</surname><given-names>J</given-names></name><name name-style="western"><surname>Wrase</surname><given-names>DW</given-names></name></person-group> (<year>2011</year>) <chapter-title>Chapter 3. Key to the tribes and genera.</chapter-title> In: <person-group><name name-style="western"><surname>Arndt</surname><given-names>E</given-names></name><name name-style="western"><surname>Schnitter</surname><given-names>P</given-names></name><name name-style="western"><surname>Sfenthourakis</surname><given-names>S</given-names></name><name name-style="western"><surname>Wrase</surname><given-names>DW</given-names></name></person-group> (<role>Eds</role>) <source>Ground Beetles (Carabidae) of Greece</source>. <publisher-name>Pensoft Publishers</publisher-name>, <series>series faunistica</series><issue>No 100</issue>, <publisher-loc>Sofia-Moscow</publisher-loc>, <fpage>27</fpage>–<lpage>65</lpage>.</mixed-citation></ref><ref id="B1"><mixed-citation xmlns:xlink="http://www.w3.org/1999/xlink" xlink:type="simple"><person-group><name name-style="western"><surname>Apfelbeck</surname><given-names>V</given-names></name></person-group> (<year>1904</year>) <source>Die Käferfauna der Balkanhalbinsel, mit Berücksichtigung Klein-Asiens und der Insel Kreta. Erster Band: Familienreihe Caraboidea</source>. <publisher-name>R. Friedländer und Sohn</publisher-name>, <publisher-loc>Berlin</publisher-loc>, <size units="page">422</size>.</mixed-citation></ref><ref id="B37"><mixed-citation xmlns:xlink="http://www.w3.org/1999/xlink" xlink:type="simple"><person-group><name name-style="western"><surname>Schatzmayr</surname><given-names>A</given-names></name></person-group> (<year>1935</year>) <article-title>Risultati scientifici delle spedizione entomologiche di S.A.S. il Principe Alessandro della Torre e Tasso nelle isole dell’Egeo.</article-title><source>Bolletino del Laboratorio di Zoologia Generale e Agraria del R. Instituto Superiore Agrario in Portici</source><volume>28</volume>: <fpage>231</fpage>–<lpage>246</lpage>.</mixed-citation></ref><ref id="B10"><mixed-citation xmlns:xlink="http://www.w3.org/1999/xlink" xlink:type="simple"><person-group><name name-style="western"><surname>Casale</surname><given-names>A</given-names></name><name name-style="western"><surname>Vigna Taglianti</surname><given-names>A</given-names></name></person-group> (<year>1999</year>) <article-title>Caraboid beetles (excl. Cicindelidae) of Anatolia, and their biogeographical significance (Coleoptera, Caraboidea).</article-title><source>Biogeographia</source><volume>20</volume>: <fpage>277</fpage>–<lpage>406</lpage>.</mixed-citation></ref></ref-list></tp:taxon-treatment>
