# Supplementary material for: Revision of the East Mediterranean Orthomus (Coleoptera, Carabidae, Pterostichini), with description of Parorthomus gen. n. socotranus sp. n. from Socotra Island and key to the Old World genera of subtribe Euchroina
Source: Zookeys. 2014 Jul 21;(427):21–57. doi: 10.3897/zookeys.427.7618 (PMC4137312; doi:10.3897/zookeys.427.7618)
Supplement: XML Treatment for Orthomus longior [file zookeys.427.7618-treatment2.xml]

<!DOCTYPE tp:taxon-treatment
  PUBLIC "-//TaxonX//DTD Taxonomic Treatment Publishing DTD v0 20100105//EN" "tax-treatment-NSO.dtd">
<tp:taxon-treatment xmlns:tp="http://www.plazi.org/taxpub"><tp:treatment-meta><kwd-group><label>Taxon classification</label><kwd><named-content content-type="kingdom">Animalia</named-content></kwd><kwd><named-content content-type="order">Coleoptera</named-content></kwd><kwd><named-content content-type="family">Carabidae</named-content></kwd></kwd-group><mixed-citation publication-type="journal"><person-group><name><surname>Guéorguiev</surname><given-names>Borislav</given-names></name><name><surname>Wrase</surname><given-names>David W.</given-names></name><name><surname>Farkač</surname><given-names>Jan</given-names></name></person-group><article-title>Revision of the East Mediterranean <italic>Orthomus</italic> (Coleoptera, Carabidae, Pterostichini), with description of <italic>Parorthomus</italic> gen. n. <italic>socotranus</italic> sp. n. from Socotra Island and key to the Old World genera of subtribe Euchroina</article-title><source>Zookeys</source><day>21</day><month>7</month><year>2014</year><volume>2014</volume><issue>427</issue><fpage>21</fpage><lpage>57</lpage><pub-id pub-id-type="doi">10.3897/zookeys.427.7618</pub-id></mixed-citation></tp:treatment-meta><tp:nomenclature><tp:taxon-name>
                            <tp:taxon-name-part taxon-name-part-type="genus">Orthomus</tp:taxon-name-part>
                            <tp:taxon-name-part taxon-name-part-type="species">longior</tp:taxon-name-part>
                        </tp:taxon-name><tp:taxon-authority>Chaudoir, 1873</tp:taxon-authority><xref ref-type="fig" rid="F1">Figs 2</xref><xref ref-type="fig" rid="F2">, 5</xref><xref ref-type="fig" rid="F3">, 9</xref><xref ref-type="fig" rid="F4">, 13</xref><xref ref-type="fig" rid="F5">, 17</xref><tp:nomenclature-citation-list><tp:nomenclature-citation><tp:taxon-name>Othomus</tp:taxon-name><comment> [sic!] <italic>longior</italic> Chaudoir, 1873: 105 (type locality: “Sidon”), (as locality of LT), part</comment></tp:nomenclature-citation><tp:nomenclature-citation><tp:taxon-name>Feronia (Argutor) longula</tp:taxon-name><comment> Reiche &amp; Saulcy, 1855: 616, part</comment></tp:nomenclature-citation><tp:nomenclature-citation><tp:taxon-name>Orthomus sidonicus</tp:taxon-name><comment> Chaudoir, 1873: 110 (type locality: “Sidon (Syrie)” [Saïda, Lebanon], syn. n.</comment></tp:nomenclature-citation><tp:nomenclature-citation><tp:taxon-name>Orthomus longulus sidonicus</tp:taxon-name><comment>: Mateu, 1955: 56, 63</comment></tp:nomenclature-citation></tp:nomenclature-citation-list></tp:nomenclature><tp:treatment-sec sec-type="Type material"><title>Type material.</title><p><bold><italic><tp:taxon-name>Orthomus longior</tp:taxon-name></italic> Chaudoir, 1873 (specimens belonging to <italic><tp:taxon-name>Orthomus longior</tp:taxon-name></italic>).</bold> Consists of 4 ♀♀ preserved in MNHP, investigation revealed non-conspecificity. Three specimens are identical with the lectotype of <italic><tp:taxon-name>Orthomus berytensis</tp:taxon-name></italic> (for these specimens see under <italic><tp:taxon-name>Orthomus berytensis</tp:taxon-name></italic>). The fourth female possesses labels: “Sidon” [handwritten on white label by Chaudoir], “<italic>longior</italic>” [handwritten in red with ball-pen on white label by Mateu]. This specimen is conspecific with the holotype of <italic><tp:taxon-name>Orthomus sidonicus</tp:taxon-name></italic>. As only that bears a locality label we choose this one as lectotype of <italic><tp:taxon-name>Orthomus longior</tp:taxon-name></italic>. This action led to the synonymy of <italic><tp:taxon-name>Orthomus longior</tp:taxon-name></italic> with <italic><tp:taxon-name>Orthomus sidonicus</tp:taxon-name></italic>. The two names are published on the same date in the same work (<xref ref-type="bibr" rid="B12">Chaudoir 1873</xref>). As “first reviewing authors”, we give precedence of the former following the Article 24.2.2 of the Code (<xref ref-type="bibr" rid="B22">ICZN 1999</xref>). Hence, the specimen in question is supplied with additional label: “Lectotype <italic><tp:taxon-name>Orthomus longior</tp:taxon-name></italic> Chaudoir, 1873 B.Guéorguiev &amp; D.W.Wrase des. 2012” [black print on red label].</p><!--PageBreak--><p><bold>Type material. <italic><tp:taxon-name>Feronia longula</tp:taxon-name></italic> Reiche &amp; Saulcy, 1855 (specimens belonging to <italic><tp:taxon-name>Orthomus longior</tp:taxon-name></italic>).</bold> The following three male and one female specimen belong to the type series of <italic><tp:taxon-name>Feronia longula</tp:taxon-name></italic> (MHNG, see below). The study of the genitalia of all males, as well as the external characters of both sexes proved that all specimens belong to <italic><tp:taxon-name>Orthomus longior</tp:taxon-name></italic>: 1 ♂, “Beyrouth” [Reiche's handwriting on yellow label], “Coll. Reiche” [black print on white label], “<italic><tp:taxon-name>Orthomus longulus</tp:taxon-name></italic> Reiche Label MHNG 2010” [black print on white label by G. Cuccodoro]; 1 ♂, “<italic>longulus</italic>” [Reiche's handwriting on white label], “Coll. Reiche” [black print on white label], “<italic><tp:taxon-name>Orthomus longulus</tp:taxon-name></italic> Reiche ‘Egypte, Syrie.’ Label MHNG 2010” [black print on white label by G. Cuccodoro]; 1 ♂, “Coll. Reiche” [black print on white label], “<italic><tp:taxon-name>Orthomus longulus</tp:taxon-name></italic> Reiche ‘Egypte, Syrie.’ Label MHNG 2010” [black print on white label by G. Cuccodoro]; 1 ♀, “Nazareth” [Reiche's handwriting on yellow label], “Coll. Reiche” [black print on white label], “<italic><tp:taxon-name>Orthomus longulus</tp:taxon-name></italic> Reiche Label MHNG 2010” [black print on white label by Cuccodoro]. All specimens with labels, subsequently added: “Paralectotype <italic><tp:taxon-name>Feronia longula</tp:taxon-name></italic> Reiche &amp; Saulcy, 1855 B.Guéorguiev &amp; D.W.Wrase des. 2012” [black print on red label], “<italic><tp:taxon-name>Orthomus longior</tp:taxon-name></italic> Chaudoir, 1873 det. B.Guéorguiev” [black print on white label].</p><p><bold>Type material. <italic><tp:taxon-name>Orthomus sidonicus</tp:taxon-name></italic> Chaudoir, 1873.</bold> Holotype ♂ in MNHP, with extracted genitalia. The median lobe and parameres are well preserved and glued on a separate card pinned beneath the specimen. The specimen bears the following labels: “Sidon.” [handwritten on white label by Chaudoir], “<italic>sidonicus</italic> Chaud.” [handwritten in red with ball-pen on white label by Mateu], and, subsequently added: “Holotype <italic><tp:taxon-name>Orthomus sidonicus</tp:taxon-name></italic> Chaudoir, 1873” [black print on red label by Guéorguiev], “<italic><tp:taxon-name>Orthomus longior</tp:taxon-name></italic> Chaudoir, 1873 det. B. Guéorguiev” [black print on white label].</p></tp:treatment-sec><tp:treatment-sec sec-type="Other material studied"><title>Other material studied.</title><p><bold>ISRAEL: Northern District:</bold> 2 ♂♂, 2 ♀♀, Upper Galilee, Nahal Kziv, 30.i.1999 / 6.iii.1999, M. Finkel (TAU); 1 ♂, 1 ♀, Upper Galilee, Meron Mts., Meron Field School, <!--PageBreak-->ca 1000 m (open woodland), 8.–20.III.2008, D.W.Wrase leg. (DWBG); 1 ♂, 1 ♀, Upper Galilee, Meron Mts., Har Meron, 850 m (cedar/pine forest, pitfall trap), 6.V.1996, P. Schnitter &amp; K. Staven leg. (DWBG); 1 ♂, Upper Galilee, Meron Mts., Nakhar (Wadi) Moran, 1 km W Meron field school, ca 900 m (N. slope, slope spring, under stones), 11.III.2008, D.W.Wrase leg. (DWBG); 1 ♀, Upper Galilee, Meron Mts., Har Meron, Kamin Rom, 1100 m, <named-content xmlns:xlink="http://www.w3.org/1999/xlink" content-type="dwc:verbatimCoordinates" xlink:type="simple">32°59.447'N, 035°24.669'E</named-content> (open stony grazing land, limestone), 1.IV.2008 D.W.Wrase leg. (DWBG); 1 ♂, 1 ♀, Upper Galilee, Ya’ar Bar’am, ca 1.5 km W Jish (Gush Khalav), ca. 700 m (edge of oak forest), 9.III.2008, D.W.Wrase leg. (DWBG); 1 ♂, N. Golan Heights, Qalat Nimrod, 300–600 m 7.IV.1985, W. Heinz leg. (DWBG); 1 ♂, Golan Heights 19.iv.1994, M. Warburg leg. (TAU); 2 ♂♂, 1 ♀, Golan Heights, Mas’ada, Ya’ar Odem Reserve, 934 m, <named-content xmlns:xlink="http://www.w3.org/1999/xlink" content-type="dwc:verbatimCoordinates" xlink:type="simple">33°13.449'N, 035°45.184'E</named-content> (grazing woodland, oaks, litter sifted), 21.IV.2006, D.W.Wrase leg. (DWBG); 1 ♂, 1 ♀, Golan Heights, Ya’ar Odem S Mas’ada, <named-content xmlns:xlink="http://www.w3.org/1999/xlink" content-type="dwc:verbatimCoordinates" xlink:type="simple">33°13.449'N, 035°45.184'E</named-content>, 934 m (<italic><tp:taxon-name>Quercus boissieri</tp:taxon-name></italic>/<italic>calliprinos</italic> forest, under stones), 10.III.2008, D.W.Wrase leg. (DWBG). - <bold>Haifa District:</bold> 1 ♀, Haifa [“Syrien Haifa Reitter”] (NMW); Carmel Ridge: 1 ♀, Nahal Oren, Mt. Carmel, 15.11.1995, Pavlicek &amp; Chikatunov leg. (TAU); 3 ♂♂, 4 ♀♀, ‘En Ya’aqov, 23.iii.2006 / 8.ii.2007 / 19.iii.2007, I. Schtirberg’ (TAU).</p><p><bold>LEBANON: Muhāfazat Bayrūt:</bold> 2 ♀♀, Beirut [“Beyruth, Syr. coll. Plason” / “<italic>sidonicus</italic> Chd. det. Ing. Jedlička”] (MIZ). 1 ♂, 3 ♀♀, E Bayrūt, Faytroun, <named-content xmlns:xlink="http://www.w3.org/1999/xlink" content-type="dwc:verbatimCoordinates" xlink:type="simple">34°.00'N, 35°44'E</named-content>, ca. 1100 m, 30.X.2012, Chr. Reuter leg. (CRHG, DWBG). 14 ♂♂, 7 ♀♀, S Bayrūt, Dammour env., ca. 200 m, pitfall trap, II 2013, Chr. Reuter leg. (CRHG, DWBG, JSAG, NMNHS). - <bold>Chouf District:</bold> 1 ♀, Barouk, Mount Lebanon, El Mir massif, 1700-1950 m, 20.V.2006, T. Tichý leg. (DWBG.). - <bold>Keserwan District:</bold> 4 ♀♀, Balloun at Jitra, S Jounié, 600 m, 9./14.IV.1997, W. Heinz leg. (DWBG). 10 ♀♀, Rayfoun, ca. <named-content xmlns:xlink="http://www.w3.org/1999/xlink" content-type="dwc:verbatimCoordinates" xlink:type="simple">33°58'N, 35°42'E</named-content>, mixed decidous forest, 800–900 m, 18.XI.2012, Chr. Reuter leg. (CRHG, DWBG, JSAG, NMNHS). 1 ♂, 3 ♀♀, same data but: mixed oak forest, ca. 990 m, 15.III.2013 (CRHG, DWBG). 1 ♂, 1 ♀, same data but: 30.III.–15.IV.2013 (CRHG, DWBG).</p><p><bold>SYRIA: Al-Lādhiqīyah:</bold> 2 ♀♀, Lattaki-Slenfe, 27.4.1990, Reuter leg. (NMW); 1 ♂, Şlinfah, Abal an Nusayriah Mt., 1200 m, 24.–26.V.1995, P. Kabátek leg. (DWBG); 2 ♂♂, 5 ♀♀, Jabāl Ansarya, At Tammāzah, 790 m, 34.15.404N, 030.10.136E, 20.XII.2006, R. Sehnal leg. (DWBG); 1 ♀, Slenfeh, 18.4.2010, Vl. Skoupý leg. (VSKC).</p><p><bold>TURKEY: Antalya Province:</bold> 1 ♀, Alanya-Yayla, 1000 m, 13.5.1987, Steiner leg. (NMW); 1 ♀, Manavgat, Kiselot, 3.1.91, 10 m HN, Wunderle leg. (NMW); 1 ♂, Antalya env., 8.II.1999, J. Blümel leg. (DWBG); 1 ♂, 1 ♀, Avsallar near Incekum beach, 22 km W Alanya, 9.-23.V.1995, A. Pütz leg. (DWBG); 2 ♀♀, Incekum, env. Avsallar, under stone, II 1999, Schlarbaum leg. (TFPG); 3 ♂♂, 1 ♀, Gedevit-Yayla near Alanya, ca 1100 m, 10.IV.1992, W. Heinz leg (DWBG, JSAG); 1 ♂, Karaburu near Alanya, middle V 1997, M. Sieber leg. (DWBG); 1 ♂, Manavgat env., 3.I.1991, V. Assing leg. (DWBG); 1 ♀, E. Taurus Mts., Çaltepe env. (Manavgat District), 1600 m, <named-content xmlns:xlink="http://www.w3.org/1999/xlink" content-type="dwc:verbatimCoordinates" xlink:type="simple">37.18N, 31.12E</named-content> (subalpine), 10.–14.VI.2004, P. Croy leg. (DWBG). - <bold>Hatay Province:</bold> 1 ♀, W Yayladaği, 475 m, <named-content xmlns:xlink="http://www.w3.org/1999/xlink" content-type="dwc:verbatimCoordinates" xlink:type="simple"><named-content content-type="dwc:verbatimCoordinates" xlink:type="simple">35°54'30.8"N, 36°01'11.3"E</named-content></named-content>, 05.-10.05.2006, Schnitter leg. (PSHG).</p><!--PageBreak--><!--PageBreak--></tp:treatment-sec><tp:treatment-sec sec-type="Wrong locality"><title>Wrong locality.</title><p>1 ♀, Amasya: Amasya [“Amasia coll. Kraatz”] (DWBG).</p></tp:treatment-sec><tp:treatment-sec sec-type="Male genitalia"><title>Male genitalia</title><p>(15 specimens examined).</p></tp:treatment-sec><tp:treatment-sec sec-type="Distribution"><title>Distribution.</title><p>Turkey (only Antalya and Hatay Province), Syria (only Latakia Governorate), Lebanon (several coastal districts), North Israel (Northern District; Haifa District). First species records to Turkey and Syria.</p></tp:treatment-sec><tp:treatment-sec><!--Section generated to contain objects referenced in tp:taxon-treatment.--><fig id="F1" position="float" orientation="portrait"><label>Figures 1–3.</label><caption><p>Habitus. <bold>1</bold> <italic><tp:taxon-name>Orthomus berytensis</tp:taxon-name></italic> (Reiche &amp; Saulcy, 1855), male, “Tel-Aviv” <bold>2</bold> <italic><tp:taxon-name>Orthomus longior</tp:taxon-name></italic> Chaudoir, 1873, male, “Upper Galilee, Ya’ar Bar’am” <bold>3</bold> <italic><tp:taxon-name>Orthomus longulus</tp:taxon-name></italic> (Reiche &amp; Saulcy, 1855), male, “Upper Galilee, Ha Khula Valley, Ma’agar Einan lake”. Scale bar = 2 mm.</p></caption><graphic xmlns:xlink="http://www.w3.org/1999/xlink" xlink:href="zookeys-427-021-g001.jpg" position="float" orientation="portrait" xlink:type="simple"/></fig><fig id="F2" position="float" orientation="portrait"><label>Figures 4–7.</label><caption><p>Median lobe of aedeagus, lateral view. <bold>4</bold> <italic><tp:taxon-name>Orthomus berytensis</tp:taxon-name></italic> (Reiche &amp; Saulcy, 1855), lectotype of <italic><tp:taxon-name>Feronia berytensis</tp:taxon-name></italic> <bold>5</bold> <italic><tp:taxon-name>Orthomus longior</tp:taxon-name></italic> Chaudoir, 1873, paralectotype of <italic><tp:taxon-name>Feronia longula</tp:taxon-name></italic> Reiche &amp; Saulcy <bold>6</bold> <italic><tp:taxon-name>Orthomus longulus</tp:taxon-name></italic> (Reiche &amp; Saulcy, 1855), male, “Megiddo” <bold>7</bold> <italic><tp:taxon-name>Orthomus velocissimus akbensis</tp:taxon-name></italic> Mateu, 1955, holotype of <italic><tp:taxon-name>Orthomus barbarus akbensis</tp:taxon-name></italic>. Scale bar = 0.5 mm.</p></caption><graphic xmlns:xlink="http://www.w3.org/1999/xlink" xlink:href="zookeys-427-021-g002.jpg" position="float" orientation="portrait" xlink:type="simple"/></fig><fig id="F3" position="float" orientation="portrait"><label>Figures 8–11.</label><caption><p>Median lobe of aedeagus, dorsal view. <bold>8</bold> <italic><tp:taxon-name>Orthomus berytensis</tp:taxon-name></italic> (Reiche &amp; Saulcy, 1855): lectotype of <italic><tp:taxon-name>Feronia berytensis</tp:taxon-name></italic> <bold>9</bold> <italic><tp:taxon-name>Orthomus longior</tp:taxon-name></italic> Chaudoir, 1873, paralectotype of <italic><tp:taxon-name>Feronia longula</tp:taxon-name></italic> Reiche &amp; Saulcy <bold>10</bold> <italic><tp:taxon-name>Orthomus longulus</tp:taxon-name></italic> (Reiche &amp; Saulcy, 1855), male, “Megiddo” <bold>11</bold> <italic><tp:taxon-name>Orthomus velocissimus akbensis</tp:taxon-name></italic> Mateu, 1955, holotype of <italic><tp:taxon-name>Orthomus barbarus akbensis</tp:taxon-name></italic>. Scale bar = 0.5 mm.</p></caption><graphic xmlns:xlink="http://www.w3.org/1999/xlink" xlink:href="zookeys-427-021-g003.jpg" position="float" orientation="portrait" xlink:type="simple"/></fig><fig id="F4" position="float" orientation="portrait"><label>Figures 12–15.</label><caption><p>Right paramere, internal face. <bold>12</bold> <italic><tp:taxon-name>Orthomus berytensis</tp:taxon-name></italic> (Reiche &amp; Saulcy, 1855): lectotype of <italic><tp:taxon-name>Feronia berytensis</tp:taxon-name></italic> <bold>13</bold> <italic><tp:taxon-name>Orthomus longior</tp:taxon-name></italic> Chaudoir, 1873, paralectotype of <italic><tp:taxon-name>Feronia longula</tp:taxon-name></italic> Reiche &amp; Saulcy <bold>14</bold> <italic><tp:taxon-name>Orthomus longulus</tp:taxon-name></italic> (Reiche &amp; Saulcy, 1855), male, “Megiddo” <bold>15</bold> <italic><tp:taxon-name>Orthomus velocissimus akbensis</tp:taxon-name></italic> Mateu, 1955, holotype of <italic><tp:taxon-name>Orthomus barbarus akbensis</tp:taxon-name></italic>. Scale bar = 0.2 mm.</p></caption><graphic xmlns:xlink="http://www.w3.org/1999/xlink" xlink:href="zookeys-427-021-g004.jpg" position="float" orientation="portrait" xlink:type="simple"/></fig><fig id="F5" position="float" orientation="portrait"><label>Figures 16–17.</label><caption><p>Pronotum posterior right angle. <bold>16</bold> <italic><tp:taxon-name>Orthomus berytensis</tp:taxon-name></italic> (Reiche &amp; Saulcy, 1855), male, “Tel-Aviv” <bold>17</bold> <italic><tp:taxon-name>Orthomus longior</tp:taxon-name></italic> Chaudoir, 1873, male, “Upper Galilee, Ya’ar Bar’am”.</p></caption><graphic xmlns:xlink="http://www.w3.org/1999/xlink" xlink:href="zookeys-427-021-g005.jpg" position="float" orientation="portrait" xlink:type="simple"/></fig></tp:treatment-sec><ref-list><ref id="B12"><mixed-citation xmlns:xlink="http://www.w3.org/1999/xlink" xlink:type="simple"><person-group><name name-style="western"><surname>Chaudoir</surname><given-names>M de</given-names></name></person-group> (<year>1873</year>) <article-title>Matériaux pour servir à l’étude des féroniens.</article-title><source>Bulletin de la Société Impériale des Naturalistes de Moscou</source><volume>46</volume>(<issue>3</issue>): <fpage>85</fpage>–<lpage>116</lpage>.</mixed-citation></ref><ref id="B22"><mixed-citation xmlns:xlink="http://www.w3.org/1999/xlink" xlink:type="simple"><institution xlink:type="simple">ICZN</institution> [International Commission on Zoological Nomenclature] (<year>1999</year>) <source>International Code on Zoological Nomenclature, fourth edition, adopted by the International Union of Biological Sciences</source>. <publisher-name>International Trust for Zoological Nomenclature</publisher-name>, <publisher-loc>London</publisher-loc>, online version: <ext-link ext-link-type="uri" xlink:href="http://www.iczn.org/iczn" xlink:type="simple">http://www.iczn.org/iczn</ext-link></mixed-citation></ref></ref-list></tp:taxon-treatment>
