# Supplementary material for: Revision of the East Mediterranean Orthomus (Coleoptera, Carabidae, Pterostichini), with description of Parorthomus gen. n. socotranus sp. n. from Socotra Island and key to the Old World genera of subtribe Euchroina
Source: Zookeys. 2014 Jul 21;(427):21–57. doi: 10.3897/zookeys.427.7618 (PMC4137312; doi:10.3897/zookeys.427.7618)
Supplement: XML Treatment for Orthomus longulus [file zookeys.427.7618-treatment3.xml]

<!DOCTYPE tp:taxon-treatment
  PUBLIC "-//TaxonX//DTD Taxonomic Treatment Publishing DTD v0 20100105//EN" "tax-treatment-NSO.dtd">
<tp:taxon-treatment xmlns:tp="http://www.plazi.org/taxpub"><tp:treatment-meta><kwd-group><label>Taxon classification</label><kwd><named-content content-type="kingdom">Animalia</named-content></kwd><kwd><named-content content-type="order">Coleoptera</named-content></kwd><kwd><named-content content-type="family">Carabidae</named-content></kwd></kwd-group><mixed-citation publication-type="journal"><person-group><name><surname>Guéorguiev</surname><given-names>Borislav</given-names></name><name><surname>Wrase</surname><given-names>David W.</given-names></name><name><surname>Farkač</surname><given-names>Jan</given-names></name></person-group><article-title>Revision of the East Mediterranean <italic>Orthomus</italic> (Coleoptera, Carabidae, Pterostichini), with description of <italic>Parorthomus</italic> gen. n. <italic>socotranus</italic> sp. n. from Socotra Island and key to the Old World genera of subtribe Euchroina</article-title><source>Zookeys</source><day>21</day><month>7</month><year>2014</year><volume>2014</volume><issue>427</issue><fpage>21</fpage><lpage>57</lpage><pub-id pub-id-type="doi">10.3897/zookeys.427.7618</pub-id></mixed-citation></tp:treatment-meta><tp:nomenclature><tp:taxon-name>
                            <tp:taxon-name-part taxon-name-part-type="genus">Orthomus</tp:taxon-name-part>
                            <tp:taxon-name-part taxon-name-part-type="species">longulus</tp:taxon-name-part>
                        </tp:taxon-name><tp:taxon-authority>(Reiche &amp; Saulcy, 1855)</tp:taxon-authority><xref ref-type="fig" rid="F1">Figs 3</xref><xref ref-type="fig" rid="F2">, 6</xref><xref ref-type="fig" rid="F3">, 10</xref><xref ref-type="fig" rid="F4">, 14</xref><tp:nomenclature-citation-list><tp:nomenclature-citation><tp:taxon-name>Feronia (Argutor) longula</tp:taxon-name><comment> Reiche &amp; Saulcy, 1855: 616 (type locality: “De Beyrouth”), part</comment></tp:nomenclature-citation><tp:nomenclature-citation><tp:taxon-name>Feronia (Argutor) berytensis</tp:taxon-name><comment> Reiche &amp; Saulcy, 1855: 618, part</comment></tp:nomenclature-citation><tp:nomenclature-citation><tp:taxon-name>Orthomus longior</tp:taxon-name><comment> Chaudoir, 1873: 105, part</comment></tp:nomenclature-citation><tp:nomenclature-citation><tp:taxon-name>Orthomus longulus</tp:taxon-name><comment> s.str.: <xref ref-type="bibr" rid="B29">Mateu 1955</xref>: 56, 60</comment></tp:nomenclature-citation></tp:nomenclature-citation-list></tp:nomenclature><tp:treatment-sec sec-type="Type material"><title>Type material.</title><p><bold><italic><tp:taxon-name>Feronia longula</tp:taxon-name></italic> Reiche &amp; Saulcy, 1855 (specimens belonging to <italic><tp:taxon-name>Orthomus longulus</tp:taxon-name></italic>).</bold> The type series of <italic><tp:taxon-name>Feronia longula</tp:taxon-name></italic> consists of 11 syntypes, 4 ♂♂, 6 ♀♀ of them in MHNG and 1 ♂ in MNHP. The specimens in MHNG are placed under a Melly’s taxa label “<italic>longulus</italic> Reiche., Egypte, Syrie” [handwritten by Melly with pen] pinned to the bottom of the drawer, which thus are to be considered as pertaining collectively to all specimens. Our revision revealed that the specimens in MHNG are not conspecific but belong to three distinct species. Three males and one female belong to <italic><tp:taxon-name>Orthomus longior</tp:taxon-name></italic> (for these specimens see under <italic><tp:taxon-name>Orthomus longior</tp:taxon-name></italic>), while another male and another female belong to <italic><tp:taxon-name>Orthomus berytensis</tp:taxon-name></italic> (for these specimens see under <italic><tp:taxon-name>Orthomus berytensis</tp:taxon-name></italic>). Only four females are representatives of <italic><tp:taxon-name>Orthomus longulus</tp:taxon-name></italic>, labelled individually as follow. One female selected for lectotype: “…” [handwritten remnant on small quadratic yellow label], “Beyrouth” [Reiche's handwriting on brown label], “Coll. Reiche” [black print on white label], “<italic><tp:taxon-name>Orthomus longulus</tp:taxon-name></italic> Reiche Label MHNG 2010” [black print on white label by Cuccodoro], “Lectotype <italic><tp:taxon-name>Feronia longula</tp:taxon-name></italic> Reiche &amp; Saulcy, 1855 B.Guéorguiev &amp; D.W.Wrase des. 2012” [black print on red label]; 3 ♀♀, “Coll. Reiche” [black print on white label], “<italic><tp:taxon-name>Orthomus longulus</tp:taxon-name></italic> Reiche ‘Egypte, Syrie.’ Label MHNG 2010” [black print on white label by Cuccodoro], “Paralectotype <italic><tp:taxon-name>Feronia longula</tp:taxon-name></italic> Reiche &amp; Saulcy, 1855 B.Guéorguiev &amp; D.W.Wrase des. 2012” [black print on red label]. The specimen from MNHP is a male, with previously extracted genitalia and glued to a separate card pinned beneath the specimen. The most part of its aedeagus is destroyed, certainly by a species of the genus <italic><tp:taxon-name>Anthrenus</tp:taxon-name></italic> Geoffroy, 1762, but the apical lamella is still preserved. This male is conspecific with the above last four females from MHNG and it is designated as paralectotype, too: “<italic>longulus</italic> type Reiche” [handwritten on white label by Mateu], “Paralectotype <italic><tp:taxon-name>Feronia longula</tp:taxon-name></italic> Reiche &amp; Saulcy, 1855 B.Guéorguiev &amp; D.W.Wrase des. 2012” [black print on red label]. All five specimens, pertaining to the true <italic>longulus</italic>, with a label, subsequently added: “<italic><tp:taxon-name>Orthomus longulus</tp:taxon-name></italic> (Reiche &amp; Saulcy) det. B.Guéorguiev” [black print on white label].</p><!--PageBreak--></tp:treatment-sec><tp:treatment-sec sec-type="Other material studied"><title>Other material studied.</title><p><bold>ISRAEL:</bold> - <bold>Northern District:</bold> 1 ♂, “Palestine. …Galilee XII.1924 O. Theodor.” (BMNH); 1 spec., “Nazaret, 17.3.-3.4.87, Kfar …. L. Blumenthal leg.” (NMW); 3 ♂♂, 5 ♀♀, Megiddo, Ein Ha’emek, 230 m, Getreideacker, 08.V.1996, Schnitter &amp; Staven leg. (DWBG); 1 ♂, 4 ♀♀, “Merom Golan, 12.VI.2000, V. Chikatunov leg.” (TAU); 2 ♂♂, 3 ♀♀, Upper Galilee, N. sea shore of Sea of Galilee, Ein Sheva (Tabkha), -192 m, <named-content xmlns:xlink="http://www.w3.org/1999/xlink" content-type="dwc:verbatimCoordinates" xlink:type="simple">32°52.453'N, 035°32.726'E</named-content> (stony and loamy pasture), 25.IV.2006, D.W.Wrase leg. (DWBG); 1 ♂, Lower Galilee, ca 4 km W Tamra, (route 70), <named-content xmlns:xlink="http://www.w3.org/1999/xlink" content-type="dwc:verbatimCoordinates" xlink:type="simple">32°51.799'N, 035°10.292'E</named-content> (loamy field edge), 25 m, 25.IV.2006 D.W.Wrase leg. (DWBG); 1 ♂, 6 ♀♀, Upper Galilee, Ha Khula Valley, Ma’agar Einan lake, 73 m, <named-content xmlns:xlink="http://www.w3.org/1999/xlink" content-type="dwc:verbatimCoordinates" xlink:type="simple">33°05.137'N, 035°34.730'E</named-content> (toe of dam, in moist loamy soil), 1./2.V.2006 D.W.Wrase leg. (DWBG, JSAG); 1 ♂, Bir el Maksur, <named-content xmlns:xlink="http://www.w3.org/1999/xlink" content-type="dwc:verbatimCoordinates" xlink:type="simple">32°45.901'N, 035°13.883'E</named-content>, 23.II.2005, W. Starke leg. (DWBG); 1 ♀, Nazareth, Kfar ?Hochbreeh, 17.III.-3.IV.1987, Blumenthal leg. (DWBG). - <bold>Haifa District:</bold> 2 ♂♂, 2 ♀♀, Haifa [“Syrien Haifa Reitter”] (BMNH, MHNG, MIZ, NMW); 1 ♀, Mount Carmel, 23.XII.25 (MIZ); 4 ♀♀, Haifa, 15.XII.1941 / 8.I.1942 / 4.XII.1954 Bytinski-Salz (TAU); 1 ♀, Nahal Oren, Mount Carmel, 18.3.1996, Pavliček &amp; Chikatunov leg. (TAU); 1 ♀, Haifa, Check Post, 8.II.2000, V. Chikatunov &amp; T. Pavliček leg. (TAU); 1 ♂, Mount Carmel, Ya’ar ha- Ya’aramin ca. 500 m (under stones), 30.III.2008, D.W.Wrase leg. (DWBG).</p></tp:treatment-sec><tp:treatment-sec sec-type="Wrong locality"><title>Wrong locality.</title><p>1 ♂, “42 St.” / “<italic><tp:taxon-name>Orthomus berytensis</tp:taxon-name></italic> Reich. Portugal Dr Stierlin (above), 2. b. (underneath)” (MHNG).</p></tp:treatment-sec><tp:treatment-sec sec-type="Male genitalia"><title>Male genitalia</title><p>(9 specimens examined).</p></tp:treatment-sec><tp:treatment-sec sec-type="Distribution"><title>Distribution.</title><p>North Israel (Northern District; Haifa District), Lebanon (Beyrouth, type material).</p></tp:treatment-sec><tp:treatment-sec><!--Section generated to contain objects referenced in tp:taxon-treatment.--><fig id="F1" position="float" orientation="portrait"><label>Figures 1–3.</label><caption><p>Habitus. <bold>1</bold> <italic><tp:taxon-name>Orthomus berytensis</tp:taxon-name></italic> (Reiche &amp; Saulcy, 1855), male, “Tel-Aviv” <bold>2</bold> <italic><tp:taxon-name>Orthomus longior</tp:taxon-name></italic> Chaudoir, 1873, male, “Upper Galilee, Ya’ar Bar’am” <bold>3</bold> <italic><tp:taxon-name>Orthomus longulus</tp:taxon-name></italic> (Reiche &amp; Saulcy, 1855), male, “Upper Galilee, Ha Khula Valley, Ma’agar Einan lake”. Scale bar = 2 mm.</p></caption><graphic xmlns:xlink="http://www.w3.org/1999/xlink" xlink:href="zookeys-427-021-g001.jpg" position="float" orientation="portrait" xlink:type="simple"/></fig><fig id="F2" position="float" orientation="portrait"><label>Figures 4–7.</label><caption><p>Median lobe of aedeagus, lateral view. <bold>4</bold> <italic><tp:taxon-name>Orthomus berytensis</tp:taxon-name></italic> (Reiche &amp; Saulcy, 1855), lectotype of <italic><tp:taxon-name>Feronia berytensis</tp:taxon-name></italic> <bold>5</bold> <italic><tp:taxon-name>Orthomus longior</tp:taxon-name></italic> Chaudoir, 1873, paralectotype of <italic><tp:taxon-name>Feronia longula</tp:taxon-name></italic> Reiche &amp; Saulcy <bold>6</bold> <italic><tp:taxon-name>Orthomus longulus</tp:taxon-name></italic> (Reiche &amp; Saulcy, 1855), male, “Megiddo” <bold>7</bold> <italic><tp:taxon-name>Orthomus velocissimus akbensis</tp:taxon-name></italic> Mateu, 1955, holotype of <italic><tp:taxon-name>Orthomus barbarus akbensis</tp:taxon-name></italic>. Scale bar = 0.5 mm.</p></caption><graphic xmlns:xlink="http://www.w3.org/1999/xlink" xlink:href="zookeys-427-021-g002.jpg" position="float" orientation="portrait" xlink:type="simple"/></fig><fig id="F3" position="float" orientation="portrait"><label>Figures 8–11.</label><caption><p>Median lobe of aedeagus, dorsal view. <bold>8</bold> <italic><tp:taxon-name>Orthomus berytensis</tp:taxon-name></italic> (Reiche &amp; Saulcy, 1855): lectotype of <italic><tp:taxon-name>Feronia berytensis</tp:taxon-name></italic> <bold>9</bold> <italic><tp:taxon-name>Orthomus longior</tp:taxon-name></italic> Chaudoir, 1873, paralectotype of <italic><tp:taxon-name>Feronia longula</tp:taxon-name></italic> Reiche &amp; Saulcy <bold>10</bold> <italic><tp:taxon-name>Orthomus longulus</tp:taxon-name></italic> (Reiche &amp; Saulcy, 1855), male, “Megiddo” <bold>11</bold> <italic><tp:taxon-name>Orthomus velocissimus akbensis</tp:taxon-name></italic> Mateu, 1955, holotype of <italic><tp:taxon-name>Orthomus barbarus akbensis</tp:taxon-name></italic>. Scale bar = 0.5 mm.</p></caption><graphic xmlns:xlink="http://www.w3.org/1999/xlink" xlink:href="zookeys-427-021-g003.jpg" position="float" orientation="portrait" xlink:type="simple"/></fig><fig id="F4" position="float" orientation="portrait"><label>Figures 12–15.</label><caption><p>Right paramere, internal face. <bold>12</bold> <italic><tp:taxon-name>Orthomus berytensis</tp:taxon-name></italic> (Reiche &amp; Saulcy, 1855): lectotype of <italic><tp:taxon-name>Feronia berytensis</tp:taxon-name></italic> <bold>13</bold> <italic><tp:taxon-name>Orthomus longior</tp:taxon-name></italic> Chaudoir, 1873, paralectotype of <italic><tp:taxon-name>Feronia longula</tp:taxon-name></italic> Reiche &amp; Saulcy <bold>14</bold> <italic><tp:taxon-name>Orthomus longulus</tp:taxon-name></italic> (Reiche &amp; Saulcy, 1855), male, “Megiddo” <bold>15</bold> <italic><tp:taxon-name>Orthomus velocissimus akbensis</tp:taxon-name></italic> Mateu, 1955, holotype of <italic><tp:taxon-name>Orthomus barbarus akbensis</tp:taxon-name></italic>. Scale bar = 0.2 mm.</p></caption><graphic xmlns:xlink="http://www.w3.org/1999/xlink" xlink:href="zookeys-427-021-g004.jpg" position="float" orientation="portrait" xlink:type="simple"/></fig></tp:treatment-sec><ref-list><ref id="B29"><mixed-citation xmlns:xlink="http://www.w3.org/1999/xlink" xlink:type="simple"><person-group><name name-style="western"><surname>Mateu</surname><given-names>J</given-names></name></person-group> (<year>1955</year>) <article-title>Notas sobre los <italic>Orthomus</italic> Chaudoir (segunda nota).</article-title><source>Eos, Revista Española de Entomologia</source><volume>31</volume>: <fpage>53</fpage>–<lpage>85</lpage>.</mixed-citation></ref></ref-list></tp:taxon-treatment>
