# Supplementary material for: Revision of the East Mediterranean Orthomus (Coleoptera, Carabidae, Pterostichini), with description of Parorthomus gen. n. socotranus sp. n. from Socotra Island and key to the Old World genera of subtribe Euchroina
Source: Zookeys. 2014 Jul 21;(427):21–57. doi: 10.3897/zookeys.427.7618 (PMC4137312; doi:10.3897/zookeys.427.7618)
Supplement: XML Treatment for Orthomus velocissimus akbensis [file zookeys.427.7618-treatment4.xml]

<!DOCTYPE tp:taxon-treatment
  PUBLIC "-//TaxonX//DTD Taxonomic Treatment Publishing DTD v0 20100105//EN" "tax-treatment-NSO.dtd">
<tp:taxon-treatment xmlns:tp="http://www.plazi.org/taxpub"><tp:treatment-meta><kwd-group><label>Taxon classification</label><kwd><named-content content-type="kingdom">Animalia</named-content></kwd><kwd><named-content content-type="order">Coleoptera</named-content></kwd><kwd><named-content content-type="family">Carabidae</named-content></kwd></kwd-group><mixed-citation publication-type="journal"><person-group><name><surname>Guéorguiev</surname><given-names>Borislav</given-names></name><name><surname>Wrase</surname><given-names>David W.</given-names></name><name><surname>Farkač</surname><given-names>Jan</given-names></name></person-group><article-title>Revision of the East Mediterranean <italic>Orthomus</italic> (Coleoptera, Carabidae, Pterostichini), with description of <italic>Parorthomus</italic> gen. n. <italic>socotranus</italic> sp. n. from Socotra Island and key to the Old World genera of subtribe Euchroina</article-title><source>Zookeys</source><day>21</day><month>7</month><year>2014</year><volume>2014</volume><issue>427</issue><fpage>21</fpage><lpage>57</lpage><pub-id pub-id-type="doi">10.3897/zookeys.427.7618</pub-id></mixed-citation></tp:treatment-meta><tp:nomenclature><tp:taxon-name>
                            <tp:taxon-name-part taxon-name-part-type="genus">Orthomus</tp:taxon-name-part>
                            <tp:taxon-name-part taxon-name-part-type="species">velocissimus</tp:taxon-name-part>
                            <tp:taxon-name-part taxon-name-part-type="subspecies">akbensis</tp:taxon-name-part>
                        </tp:taxon-name><tp:taxon-authority>Mateu, 1955</tp:taxon-authority><xref ref-type="fig" rid="F2">Figs 7</xref><xref ref-type="fig" rid="F3">, 11</xref><xref ref-type="fig" rid="F4">, 15</xref><tp:nomenclature-citation-list><tp:nomenclature-citation><tp:taxon-name>Orthomus barbarus akbensis</tp:taxon-name><comment> Mateu, 1955: 57, 74 (type locality: “Akbes, Siria”, patria falsa)</comment></tp:nomenclature-citation><tp:nomenclature-citation><tp:taxon-name>Feronia hesperica</tp:taxon-name><comment> ? Motschulsky, 1849: 73 (type locality: “le midi de l’Espagne”)</comment></tp:nomenclature-citation><tp:nomenclature-citation><tp:taxon-name>Orthomus barbarus expansus</tp:taxon-name><comment> form. <italic>transiens</italic> Mateu, 1957: 99, unavailable</comment></tp:nomenclature-citation><tp:nomenclature-citation><tp:taxon-name>Orthomus barbarus expansus</tp:taxon-name><comment> form. <italic>malacensis</italic> Mateu, 1957: 99, unavailable</comment></tp:nomenclature-citation><tp:nomenclature-citation><tp:taxon-name>Orthomus barbarus andalusiacus</tp:taxon-name><comment> Mateu, 1957: 103 (type locality: “Prov. de Málaga: Gobantes”), syn. n.</comment></tp:nomenclature-citation><tp:nomenclature-citation><tp:taxon-name>Orthomus expansus malacensis</tp:taxon-name><comment> Jeanne, 1981: 45 (type locality: “Málaga”)</comment></tp:nomenclature-citation></tp:nomenclature-citation-list></tp:nomenclature><tp:treatment-sec sec-type="Type material"><title>Type material.</title><p><bold><italic><tp:taxon-name>Orthomus barbarus akbensis</tp:taxon-name></italic> Mateu, 1955.</bold> Holotype ♂ (IRSNB): “Holotypo” [print on red label], “Syrie Akbes” [print on white label], “<italic><tp:taxon-name>Orthomus barbarus</tp:taxon-name></italic> subsp. <italic>akbesensis</italic> [sic!] mihi J. Mateu det., 1951” [mixed handwritten &amp; print on white label]. Genitalia extracted, well preserved, glued to a separate card pinned beneath the specimen.</p></tp:treatment-sec><tp:treatment-sec sec-type="Other material studied"><title>Other material studied.</title><p><bold>PORTUGAL:</bold> - <bold>Faro:</bold> 1 ♂, Lagos env. 27./28.X.2006, V. Neuman leg. (cWR). 1 ♀, E Bensafrim, N Lagos, 28.III.1995, Chr. Bayer leg. (cWR). 1 ♀, Sagres, 4.IV.1989, M. Sachez (cWR). 1 ♂, 1 ♀, Sagres, 1 km from coast, 9.IV.1992, V. &amp; C. Neumann leg. (cWR). 1 ♂, Sierra Monchique, Cabo de Sáo Vicente, 11.V.1992, V. &amp; C. Neumann leg. (cWR). 1 ♂, 2 ♀♀, Carvoeiro, 10.V.1997, B. Nickel leg. (cWR).</p><p><bold>SPAIN:</bold> - <bold>Córdoba:</bold> 1 ♂, Córdoba, escuela, 10.IV.2003, T. Tichý leg. (cWR). - <bold>Granada:</bold> 1 ♂, La Herradura, 27.XII.1998-3.I.1999, G. Siering leg. (cWR). - <bold>Málaga:</bold> 1 ♂, Malaga, 28.VIII.1996, P. Beron leg. (NMNHS). 1 ♀, “Sierra de Tejeda, Competa S, 600 m, 6.4.2001, Ch. Bauer leg.” (NMNHS).</p><!--PageBreak--></tp:treatment-sec><tp:treatment-sec sec-type="Remarks"><title>Remarks.</title><p><italic><tp:taxon-name>Orthomus berytensis akbensis</tp:taxon-name></italic> was described from “Akbes, Siria”, based on a male and a female specimen. Mateu characterized it as having the pronotal base not bordered bilaterally, the pronotum widest at about middle, and with basal fovea punctured, the elytral striae hardly punctured, the metatibia in male crenulate at internal side, and the median lobe (<xref ref-type="bibr" rid="B29">Mateu 1955</xref>: 75, Fig. 9) somewhat differing from <italic><tp:taxon-name>Orthomus barbarus berytensis</tp:taxon-name></italic>.</p><p>The study of the structure of the median lobe of aedeagus and the parameres, as well as selected external features in the holotype of <italic><tp:taxon-name>Orthomus barbarus akbensis</tp:taxon-name></italic> demonstrated that it is really different from the other three East Mediterranean species. Its comparison with various taxa of the genus revealed that it is identical with specimens of <italic><tp:taxon-name>Orthomus velocissimus andalusiacus</tp:taxon-name></italic> Mateu, 1957 (compare <xref ref-type="fig" rid="F2">Figs 4</xref>, <xref ref-type="fig" rid="F3">8</xref>, <xref ref-type="fig" rid="F4">12</xref> and <xref ref-type="bibr" rid="B30">Mateu 1957</xref>, Lámina IV, Figs 5–8, <xref ref-type="bibr" rid="B35">Pupier and Coulon 2013</xref>: 224, Fig. 1d). Hence, we synonymize the latter with <italic><tp:taxon-name>Orthomus barbarus akbensis</tp:taxon-name></italic> which becomes the senior synonym and therefore the name of a valid subspecies of <italic><tp:taxon-name>Orthomus velocissimus</tp:taxon-name></italic> (Waltl, 1835).</p><p><xref ref-type="bibr" rid="B26">Lorenz (2005</xref>: 265) formally declared <italic><tp:taxon-name>Feronia hesperica</tp:taxon-name></italic> as a <italic>nomen oblitum</italic>, in spite of the fact that a junior name has never been declared as <italic>nomen protectum</italic>. This statement is incorrect, since after 1899 this taxon was cited at least twice in the coleopterological literature. <xref ref-type="bibr" rid="B21">Heyden et al. (1906</xref>: 86) and <xref ref-type="bibr" rid="B13">Csiki (1930</xref>: 612) recorded it as synonym of <italic><tp:taxon-name>Pterostichus (Orthomus) barbarus</tp:taxon-name></italic>. The type locality cannot be fixed exactly geographically, <xref ref-type="bibr" rid="B31">Motschulsky (1849</xref>: 52) wrote that the coleopterological yields the collector Handschuh made in 1847 in southern Spain came from “principalement aux environs de Carthagène“, which means that other parts of southern Spain cannot be excluded. Thus, we accept the view of <xref ref-type="bibr" rid="B30">Mateu (1957</xref>: 103) and list <italic><tp:taxon-name>Feronia hesperica</tp:taxon-name></italic> as a questionable senior synonym of <italic><tp:taxon-name>Orthomus velocissimus akbensis</tp:taxon-name></italic>, before the identity of the former can be settled.</p><p>The name <italic>malacensis</italic> Mateu was used as an infrasubspecific one (as also <italic>transiens</italic>) and is therefore not available according to Article 45.5 of the Code (<xref ref-type="bibr" rid="B22">ICZN 1999</xref>). The name <italic>malacensis</italic> Jeanne is the available name for <italic>malacensis</italic> Mateu (see also <xref ref-type="bibr" rid="B39">Serrano 2003</xref>: 45), adopted by <xref ref-type="bibr" rid="B23">Jeanne (1981)</xref> in agreement with Art. 45.5.1.</p><p><xref ref-type="bibr" rid="B25">Lorenz (1998</xref>: 249, <xref ref-type="bibr" rid="B26">2005</xref>: 265) combines <italic><tp:taxon-name>Orthomus malacensis</tp:taxon-name></italic> Jeanne with the year 1978. Though Jeanne’s work is part of “Tome VIII, 1978-1980” of the Bulletin de la Société linnéenne de Bordeaux, it was not printed until 1981 (see last page of that paper).</p><p>The application of Art. 72.4.4 specifies the type locality of <italic><tp:taxon-name>Orthomus malacensis</tp:taxon-name></italic> Jeanne.</p></tp:treatment-sec><tp:treatment-sec><!--Section generated to contain objects referenced in tp:taxon-treatment.--><fig id="F2" position="float" orientation="portrait"><label>Figures 4–7.</label><caption><p>Median lobe of aedeagus, lateral view. <bold>4</bold> <italic><tp:taxon-name>Orthomus berytensis</tp:taxon-name></italic> (Reiche &amp; Saulcy, 1855), lectotype of <italic><tp:taxon-name>Feronia berytensis</tp:taxon-name></italic> <bold>5</bold> <italic><tp:taxon-name>Orthomus longior</tp:taxon-name></italic> Chaudoir, 1873, paralectotype of <italic><tp:taxon-name>Feronia longula</tp:taxon-name></italic> Reiche &amp; Saulcy <bold>6</bold> <italic><tp:taxon-name>Orthomus longulus</tp:taxon-name></italic> (Reiche &amp; Saulcy, 1855), male, “Megiddo” <bold>7</bold> <italic><tp:taxon-name>Orthomus velocissimus akbensis</tp:taxon-name></italic> Mateu, 1955, holotype of <italic><tp:taxon-name>Orthomus barbarus akbensis</tp:taxon-name></italic>. Scale bar = 0.5 mm.</p></caption><graphic xmlns:xlink="http://www.w3.org/1999/xlink" xlink:href="zookeys-427-021-g002.jpg" position="float" orientation="portrait" xlink:type="simple"/></fig><fig id="F3" position="float" orientation="portrait"><label>Figures 8–11.</label><caption><p>Median lobe of aedeagus, dorsal view. <bold>8</bold> <italic><tp:taxon-name>Orthomus berytensis</tp:taxon-name></italic> (Reiche &amp; Saulcy, 1855): lectotype of <italic><tp:taxon-name>Feronia berytensis</tp:taxon-name></italic> <bold>9</bold> <italic><tp:taxon-name>Orthomus longior</tp:taxon-name></italic> Chaudoir, 1873, paralectotype of <italic><tp:taxon-name>Feronia longula</tp:taxon-name></italic> Reiche &amp; Saulcy <bold>10</bold> <italic><tp:taxon-name>Orthomus longulus</tp:taxon-name></italic> (Reiche &amp; Saulcy, 1855), male, “Megiddo” <bold>11</bold> <italic><tp:taxon-name>Orthomus velocissimus akbensis</tp:taxon-name></italic> Mateu, 1955, holotype of <italic><tp:taxon-name>Orthomus barbarus akbensis</tp:taxon-name></italic>. Scale bar = 0.5 mm.</p></caption><graphic xmlns:xlink="http://www.w3.org/1999/xlink" xlink:href="zookeys-427-021-g003.jpg" position="float" orientation="portrait" xlink:type="simple"/></fig><fig id="F4" position="float" orientation="portrait"><label>Figures 12–15.</label><caption><p>Right paramere, internal face. <bold>12</bold> <italic><tp:taxon-name>Orthomus berytensis</tp:taxon-name></italic> (Reiche &amp; Saulcy, 1855): lectotype of <italic><tp:taxon-name>Feronia berytensis</tp:taxon-name></italic> <bold>13</bold> <italic><tp:taxon-name>Orthomus longior</tp:taxon-name></italic> Chaudoir, 1873, paralectotype of <italic><tp:taxon-name>Feronia longula</tp:taxon-name></italic> Reiche &amp; Saulcy <bold>14</bold> <italic><tp:taxon-name>Orthomus longulus</tp:taxon-name></italic> (Reiche &amp; Saulcy, 1855), male, “Megiddo” <bold>15</bold> <italic><tp:taxon-name>Orthomus velocissimus akbensis</tp:taxon-name></italic> Mateu, 1955, holotype of <italic><tp:taxon-name>Orthomus barbarus akbensis</tp:taxon-name></italic>. Scale bar = 0.2 mm.</p></caption><graphic xmlns:xlink="http://www.w3.org/1999/xlink" xlink:href="zookeys-427-021-g004.jpg" position="float" orientation="portrait" xlink:type="simple"/></fig></tp:treatment-sec><ref-list><ref id="B29"><mixed-citation xmlns:xlink="http://www.w3.org/1999/xlink" xlink:type="simple"><person-group><name name-style="western"><surname>Mateu</surname><given-names>J</given-names></name></person-group> (<year>1955</year>) <article-title>Notas sobre los <italic>Orthomus</italic> Chaudoir (segunda nota).</article-title><source>Eos, Revista Española de Entomologia</source><volume>31</volume>: <fpage>53</fpage>–<lpage>85</lpage>.</mixed-citation></ref><ref id="B30"><mixed-citation xmlns:xlink="http://www.w3.org/1999/xlink" xlink:type="simple"><person-group><name name-style="western"><surname>Mateu</surname><given-names>J</given-names></name></person-group> (<year>1957</year>) <article-title>Notas sobre los <italic>Orthomus</italic> Chaudoir (tercera nota).</article-title><source>Eos, Revista Española de Entomologia</source><volume>33</volume>: <fpage>87</fpage>–<lpage>112</lpage>.</mixed-citation></ref><ref id="B35"><mixed-citation xmlns:xlink="http://www.w3.org/1999/xlink" xlink:type="simple"><person-group><name name-style="western"><surname>Pupier</surname><given-names>R</given-names></name><name name-style="western"><surname>Coulon</surname><given-names>J</given-names></name></person-group> (<year>2013</year>) <article-title>Etude des organes génitaux des femelles et considérations sur la taxonomie de deux groupes <italic>d’Orthomus</italic> Chaudoir hispano-maghrébins (Coleoptera, Harpalidae, Pterostichini).</article-title><source>Bulletin mensuel de la Société Linnéenne de Lyon</source><volume>82</volume>(<issue>9-10</issue>): <fpage>215</fpage>–<lpage>228</lpage>.</mixed-citation></ref><ref id="B26"><mixed-citation xmlns:xlink="http://www.w3.org/1999/xlink" xlink:type="simple"><person-group><name name-style="western"><surname>Lorenz</surname><given-names>W</given-names></name></person-group> (<year>2005</year>) <source>Systematic list of extant ground beetles of the World. (Inscta, Coleoptera, Adephaga: Trachypachidae &amp; Carabidae incl. Paussinae, Cicindelinae, Rhysodinae)</source>. <edition>Second edition</edition>. Published by the Author, <publisher-loc>Tutzing</publisher-loc>, <size units="page">ii+ 530 pp</size>.</mixed-citation></ref><ref id="B21"><mixed-citation xmlns:xlink="http://www.w3.org/1999/xlink" xlink:type="simple"><person-group><name name-style="western"><surname>Heyden</surname><given-names>L von</given-names></name><name name-style="western"><surname>Reitter</surname><given-names>E</given-names></name><name name-style="western"><surname>Weise</surname><given-names>J</given-names></name></person-group> (<year>1906</year>) <source>Catalogus Coleopterorum Europae, Caucasi et Armeniae rossicae</source>. <edition>Editio secunda</edition>. <publisher-name>R. Friedländer &amp; Sohn</publisher-name>, <publisher-loc>Berlin</publisher-loc>, <publisher-name>Edmund Reitter</publisher-name>, <publisher-loc>Paskau</publisher-loc>, <publisher-name>Revue d’Entomologie</publisher-name>, <publisher-loc>Caen</publisher-loc>, <size units="page">4 pp</size>. + 744 columns.</mixed-citation></ref><ref id="B13"><mixed-citation xmlns:xlink="http://www.w3.org/1999/xlink" xlink:type="simple"><person-group><name name-style="western"><surname>Csiki</surname><given-names>E</given-names></name></person-group> (<year>1930</year>) <article-title>Pars 112: Carabidae, Harpalinae IV.</article-title> In: <person-group><name name-style="western"><surname>Junk</surname><given-names>W</given-names></name><name name-style="western"><surname>Schenkling</surname><given-names>S</given-names></name></person-group> (<role>Eds</role>) <source>Coleopterorum catalogus, Volumen II, Carabidae II</source>. <publisher-name>W. Junk</publisher-name>, <publisher-loc>Berlin</publisher-loc>, <fpage>529</fpage>–<lpage>737</lpage>.</mixed-citation></ref><ref id="B31"><mixed-citation xmlns:xlink="http://www.w3.org/1999/xlink" xlink:type="simple"><person-group><name name-style="western"><surname>Motschulsky</surname><given-names>V de</given-names></name></person-group> (<year>1849</year>) <article-title>Coléoptères reçus d’un voyage de M. Handschuch dans le midi de l’Espagne énumérés et suivis de notes.</article-title><source>Bulletin de la Société Impériale des Naturalistes de Moscou</source><volume>22</volume>: <fpage>52</fpage>–<lpage>163</lpage>.</mixed-citation></ref><ref id="B22"><mixed-citation xmlns:xlink="http://www.w3.org/1999/xlink" xlink:type="simple"><institution xlink:type="simple">ICZN</institution> [International Commission on Zoological Nomenclature] (<year>1999</year>) <source>International Code on Zoological Nomenclature, fourth edition, adopted by the International Union of Biological Sciences</source>. <publisher-name>International Trust for Zoological Nomenclature</publisher-name>, <publisher-loc>London</publisher-loc>, online version: <ext-link ext-link-type="uri" xlink:href="http://www.iczn.org/iczn" xlink:type="simple">http://www.iczn.org/iczn</ext-link></mixed-citation></ref><ref id="B39"><mixed-citation xmlns:xlink="http://www.w3.org/1999/xlink" xlink:type="simple"><person-group><name name-style="western"><surname>Serrano</surname><given-names>J</given-names></name></person-group> (<year>2003</year>) <source>Catálogo de los Carabidae (Coleoptera) de la Península Ibérica</source>. <source>Monografías S.E.A.</source>, <volume>Vol. 9</volume>, <publisher-name>Sociedad Entomológica Aragonesa</publisher-name>, <publisher-loc>Zaragoza</publisher-loc>, <size units="page">130 pp</size>.</mixed-citation></ref><ref id="B23"><mixed-citation xmlns:xlink="http://www.w3.org/1999/xlink" xlink:type="simple"><person-group><name name-style="western"><surname>Jeanne</surname><given-names>C</given-names></name></person-group> (<year>1981</year>) <article-title>Carabiques de la Péninsule Ibérique (3<sup>e</sup> supplément).</article-title><source>Bulletin de la Société Linnéenne de Bordeaux</source><volume>8</volume>[<issue>1978–1980</issue>]: <fpage>21</fpage>–<lpage>47</lpage>.</mixed-citation></ref><ref id="B25"><mixed-citation xmlns:xlink="http://www.w3.org/1999/xlink" xlink:type="simple"><person-group><name name-style="western"><surname>Lorenz</surname><given-names>W</given-names></name></person-group> (<year>1998</year>) <source>Nomina Carabidarum – a directory of the scientific names of ground beetles (Insecta, Coleoptera “Geadephaga”: Trachypachidae and Carabidae incl. Paussinae, Cicindelinae, Rhysodidae)</source>. <edition>First edition</edition>. Published by the Author, <publisher-loc>Tutzing</publisher-loc>, <size units="page">ii + 502 pp</size>.</mixed-citation></ref></ref-list></tp:taxon-treatment>
