# Supplementary material for: Revision of the East Mediterranean Orthomus (Coleoptera, Carabidae, Pterostichini), with description of Parorthomus gen. n. socotranus sp. n. from Socotra Island and key to the Old World genera of subtribe Euchroina
Source: Zookeys. 2014 Jul 21;(427):21–57. doi: 10.3897/zookeys.427.7618 (PMC4137312; doi:10.3897/zookeys.427.7618)
Supplement: XML Treatment for Parorthomus [file zookeys.427.7618-treatment5.xml]

<!DOCTYPE tp:taxon-treatment
  PUBLIC "-//TaxonX//DTD Taxonomic Treatment Publishing DTD v0 20100105//EN" "tax-treatment-NSO.dtd">
<tp:taxon-treatment xmlns:tp="http://www.plazi.org/taxpub"><tp:treatment-meta><kwd-group><label>Taxon classification</label><kwd><named-content content-type="kingdom">Animalia</named-content></kwd><kwd><named-content content-type="order">Coleoptera</named-content></kwd><kwd><named-content content-type="family">Carabidae</named-content></kwd></kwd-group><mixed-citation publication-type="journal"><person-group><name><surname>Guéorguiev</surname><given-names>Borislav</given-names></name><name><surname>Wrase</surname><given-names>David W.</given-names></name><name><surname>Farkač</surname><given-names>Jan</given-names></name></person-group><article-title>Revision of the East Mediterranean <italic>Orthomus</italic> (Coleoptera, Carabidae, Pterostichini), with description of <italic>Parorthomus</italic> gen. n. <italic>socotranus</italic> sp. n. from Socotra Island and key to the Old World genera of subtribe Euchroina</article-title><source>Zookeys</source><day>21</day><month>7</month><year>2014</year><volume>2014</volume><issue>427</issue><fpage>21</fpage><lpage>57</lpage><pub-id pub-id-type="doi">10.3897/zookeys.427.7618</pub-id></mixed-citation></tp:treatment-meta><tp:nomenclature><tp:taxon-name>
                            <tp:taxon-name-part taxon-name-part-type="genus">Parorthomus</tp:taxon-name-part>
                            <object-id xmlns:xlink="http://www.w3.org/1999/xlink" content-type="zoobank" xlink:type="simple">http://zoobank.org/1F0CC178-2E35-4E59-8BAC-8E73F1983095</object-id>
                        </tp:taxon-name><tp:taxon-status xmlns:xlink="http://www.w3.org/1999/xlink" xlink:type="simple">gen. n.</tp:taxon-status></tp:nomenclature><tp:treatment-sec sec-type="Type species"><title>Type species.</title><p><italic><tp:taxon-name>Parorthomus socotranus</tp:taxon-name></italic> sp. n.</p></tp:treatment-sec><tp:treatment-sec sec-type="Diagnosis"><title>Diagnosis.</title><p>A <tp:taxon-name>Euchroina</tp:taxon-name> genus of beetles that are medium-sized (8.2-10 mm), black coloured, brachypterous, with the following combination of characters: convex eyes; mentum with bifid tooth and large labial pits; pronotum sides posteriorly straight to slightly convex; elytra with 3-4 (rarely 2 or 5) discal setiferous puncture in stria 3/interval 3, with last puncture in posterior third of elytron; intercoxal process of prothorax subquadrate, distinctly bordered at sides and backwards; metaepisterna as wide as long; abdominal sternites V–VII with transverse basal sulci complete and well-impressed; mesotibia and metatibia straight in both sexes, mesotibia distally with slight inner callus in males; tarsomeres glabrous dorsally, with segment 5 setose ventrally; distal part of median lobe of aedeagus considerably curved to left in dorsal aspect; spermatheca with appended gland spherical and elongate diverticulum.</p></tp:treatment-sec><tp:treatment-sec sec-type="Description"><title>Description.</title><p>None required because the genus is monobasic, and its characters are the same as those of its type species.</p></tp:treatment-sec><tp:treatment-sec sec-type="Etymology"><title>Etymology.</title><p>A prefix in apposition (masculine), formed from the Greek <italic>παρά</italic>-, meaning “beside”, “near”, “alongside”, and the name of the Mediterranean pterostichine genus <italic><tp:taxon-name>Orthomus</tp:taxon-name></italic> to which the new taxon is related.</p></tp:treatment-sec></tp:taxon-treatment>
