# Supplementary material for: Revision of the East Mediterranean Orthomus (Coleoptera, Carabidae, Pterostichini), with description of Parorthomus gen. n. socotranus sp. n. from Socotra Island and key to the Old World genera of subtribe Euchroina
Source: Zookeys. 2014 Jul 21;(427):21–57. doi: 10.3897/zookeys.427.7618 (PMC4137312; doi:10.3897/zookeys.427.7618)
Supplement: XML Treatment for Parorthomus socotranus [file zookeys.427.7618-treatment6.xml]

<!DOCTYPE tp:taxon-treatment
  PUBLIC "-//TaxonX//DTD Taxonomic Treatment Publishing DTD v0 20100105//EN" "tax-treatment-NSO.dtd">
<tp:taxon-treatment xmlns:tp="http://www.plazi.org/taxpub"><tp:treatment-meta><kwd-group><label>Taxon classification</label><kwd><named-content content-type="kingdom">Animalia</named-content></kwd><kwd><named-content content-type="order">Coleoptera</named-content></kwd><kwd><named-content content-type="family">Carabidae</named-content></kwd></kwd-group><mixed-citation publication-type="journal"><person-group><name><surname>Guéorguiev</surname><given-names>Borislav</given-names></name><name><surname>Wrase</surname><given-names>David W.</given-names></name><name><surname>Farkač</surname><given-names>Jan</given-names></name></person-group><article-title>Revision of the East Mediterranean <italic>Orthomus</italic> (Coleoptera, Carabidae, Pterostichini), with description of <italic>Parorthomus</italic> gen. n. <italic>socotranus</italic> sp. n. from Socotra Island and key to the Old World genera of subtribe Euchroina</article-title><source>Zookeys</source><day>21</day><month>7</month><year>2014</year><volume>2014</volume><issue>427</issue><fpage>21</fpage><lpage>57</lpage><pub-id pub-id-type="doi">10.3897/zookeys.427.7618</pub-id></mixed-citation></tp:treatment-meta><tp:nomenclature><tp:taxon-name>
                            <tp:taxon-name-part taxon-name-part-type="genus">Parorthomus</tp:taxon-name-part>
                            <tp:taxon-name-part taxon-name-part-type="species">socotranus</tp:taxon-name-part>
                            <object-id xmlns:xlink="http://www.w3.org/1999/xlink" content-type="zoobank" xlink:type="simple">http://zoobank.org/3D5BF7E1-9EB4-47FB-92C5-7E2C7D958916</object-id>
                        </tp:taxon-name><tp:taxon-status xmlns:xlink="http://www.w3.org/1999/xlink" xlink:type="simple">sp. n.</tp:taxon-status><xref ref-type="fig" rid="F6">Figs 18</xref><xref ref-type="fig" rid="F7">–</xref><xref ref-type="fig" rid="F8">24</xref><xref ref-type="fig" rid="F9">, 28</xref><xref ref-type="table" rid="T1">, Table 1</xref><tp:nomenclature-citation-list><tp:nomenclature-citation><tp:taxon-name>Orthomus</tp:taxon-name><comment> sp.: <xref ref-type="bibr" rid="B51">Wranik 2003</xref>: 442, plate 170, Fig. f.</comment></tp:nomenclature-citation></tp:nomenclature-citation-list></tp:nomenclature><tp:treatment-sec sec-type="Type material"><title>Type material.</title><p>Holotype ♂, “Yemen, Socotra Isl., Fimihin, GPS <named-content xmlns:xlink="http://www.w3.org/1999/xlink" content-type="dwc:verbatimCoordinates" xlink:type="simple">12.474N, 54.015E</named-content>, 530 m, x.2000, leg. V. Bejček &amp; K. Št’astný” (DWBG) / “HOLOTYPE <!--PageBreak--><italic><tp:taxon-name>Parorthomus socotranus</tp:taxon-name></italic> sp. n. Guéorguiev, Wrase &amp; Farkač des. 2014” [black print on red label, black framed]. Paratypes 24 ♂♂, 29 ♀♀, labelled as follow: 4 ♂♂, 4 ♀♀, with the same data as the holotype (DWBG, JFPC, JSAG, NMNHS); 6 ♂♂, 10 ♀♀, “Soqotra-Archipel: Soqotra Hoq, Küstenebene bis Höhleneing., Kalk mit einigen Granitfelsen, dichte Veg., 50–320 m <named-content xmlns:xlink="http://www.w3.org/1999/xlink" content-type="dwc:verbatimCoordinates" xlink:type="simple">12°36'N, 54°21'E</named-content>, 5.–6.2.1999 leg.: H. Pohl, SOQ 08” (BMNH, DWBG, HLMD, MPHG); 3 ♀♀, “YEMEN: Socotra Isl. Haghier, 4.-8.X.2000 lgt. V. Bejček &amp; K. Št’astný” (JFPC); 2 ♂♂, 1 ♀, “Yemen, Soqotra-Archipel, Soqotra, Wadi Danegan, Barberfallen, 90 m <named-content xmlns:xlink="http://www.w3.org/1999/xlink" content-type="dwc:verbatimCoordinates" xlink:type="simple">12°36'59"N, 54°03'48"E</named-content>, 28.–30.10.2000 leg.: T. VAN HARTEN &amp; H. POHL SOQ 2000/02a” (HDLM); 2 ♂♂, “Yemen, Soqotra-Archipel, Soqotra, Homhil, Quelle mit Ficus, Licht <named-content xmlns:xlink="http://www.w3.org/1999/xlink" content-type="dwc:verbatimCoordinates" xlink:type="simple">12°34'13"N, 54°18'32"E</named-content>/leg. H. Pohl, 29.10.2000/SOQ 2000/13” (HDLM, MPHG); 1 ♂, “Yemen, Soqotra-Archipel, Soqotra, Wadi Danegan, 90 m <named-content xmlns:xlink="http://www.w3.org/1999/xlink" content-type="dwc:verbatimCoordinates" xlink:type="simple">12°36'59"N, 54°03'48"E</named-content>, 30.10.2000 leg.: T. VAN HARTEN” “SOQ 2000/02” (HDLM); 3 ♂♂, 1 ♀, “Yemen, Soqotra Is.; 28.–29.ix.2003 HOMHIL protected area N 12°34'27" E 54°18'32" 364 m [GPS]; Jan Farkač lgt.” / “YEMEN – SOQOTRA 2003 Expedition; Jan Farkač, Petr Kabátek &amp; David Král” (JFPC, NMNHS); 1 ♂, 1 ♀, “Yemen, Socotra Is., WADI AYHAFT, 24.-26.xi.2003, <named-content xmlns:xlink="http://www.w3.org/1999/xlink" content-type="dwc:verbatimCoordinates" xlink:type="simple">12°36'38’’N, 53°58'49’’E</named-content>, 190 m, [GPS], leg. P. Kabátek” / “YEMEN – SOQOTRA 2003 Expedition; Jan Farkač, Petr Kabátek &amp; David Král” (DWBG); 1 ♂, 1 ♀, “Yemen, Soqotra Is., 2.xii.2003, Al Haghier mts. W slopes, skant area <named-content xmlns:xlink="http://www.w3.org/1999/xlink" content-type="dwc:verbatimCoordinates" xlink:type="simple"><named-content content-type="dwc:verbatimCoordinates" xlink:type="simple">12°35'52"N, 54°00'01"E</named-content></named-content> 1240 m [GPS], D. Král leg.” / “YEMEN – SOQOTRA 2003 Expedition; Jan Farkač, Petr Kabátek &amp; David Král” (NMPC, RFBN); 1 ♂, “Yemen, Soqotra Is., QAAREH (waterfall), Noged plain, 5.-6.xii.2003, <named-content xmlns:xlink="http://www.w3.org/1999/xlink" content-type="dwc:verbatimCoordinates" xlink:type="simple"><named-content content-type="dwc:verbatimCoordinates" xlink:type="simple">12°20'10"N, 53°27'56"E</named-content></named-content>, 57 m [GPS], leg. P. Kabátek” / “YEMEN – SOQOTRA 2003 Expedition; Jan Farkač, Petr Kabátek &amp; David Král” (DWBG); 1 ♀, “Yemen, Soqotra Is., 6.–7.xii.2003 Noged plain: WADI IREEH N12°23'11", 53°59'47"E, 96 m [GPS]; Jan Farkač lgt.” / “YEMEN – SOQOTRA 2003 Expedition; Jan Farkač, Petr Kabátek &amp; David Král” (DWBG); 2 ♀♀, “Yemen: Socotra Isl., Wadi Ayhaft, lat. +1395751.449, lon +824616.2897, 27-30.10.2007, pitfall traps, F. Pella leg.” (MBAP); 1 ♀, “YEMEN: Socotra Island E 410 m, 3. ii. 2010 N12°29'41", E 54°09'30" L. Purchart &amp; J. Vybíral lgt.” (NMPC); 1 ♀, “YEMEN: Socotra Island E Homhil area, 410-510 m, <named-content xmlns:xlink="http://www.w3.org/1999/xlink" content-type="dwc:verbatimCoordinates" xlink:type="simple"><named-content content-type="dwc:verbatimCoordinates" xlink:type="simple">12°34'25"N, 54°18'53"E</named-content></named-content> 9–10. ii. 2010 L. Purchart &amp; J. Vybíral lgt.” (NMPC); 1 ♂, “YEMEN: Socotra Island Aloove area, Hassan vill. env. <named-content xmlns:xlink="http://www.w3.org/1999/xlink" content-type="dwc:verbatimCoordinates" xlink:type="simple">12°31.2'N, 54°07.4'E</named-content>, 221 m Jiři Hájek leg. 9–10.xi.2010” (NMPC); 2 ♀♀, “YEMEN: Socotra Island Al Haghier Mts. Scant Mt. env. <named-content xmlns:xlink="http://www.w3.org/1999/xlink" content-type="dwc:verbatimCoordinates" xlink:type="simple">12°34.6'N, 54°01.5'E</named-content>, 1450 m J. Bezděk 12-13.xi.2010” (NMPC); 2 ♂♂, 1 ♀, “YEMEN, Socotra Island Hagher Mts., Scand Mt. env. montane evergreen woodland 16.–18.vi.2012 <named-content xmlns:xlink="http://www.w3.org/1999/xlink" content-type="dwc:verbatimCoordinates" xlink:type="simple">12°34.6'N, 54°01.5'E</named-content>, 1450 m” / “SOCOTRA expedition 2012 J. Bezděk, J. Hájek, V. Hula, P. Kment, I. Malenovský, J. Niedobová &amp; L. Purchart leg.” (NMNHS, NMPC). All paratypes with label: “PARATYPE <italic><tp:taxon-name>Parorthomus socotranus</tp:taxon-name></italic> sp. n. Guéorguiev, Wrase &amp; Farkač des. 2014” [black print on red label, black framed].</p></tp:treatment-sec><tp:treatment-sec sec-type="Diagnosis"><title>Diagnosis.</title><p>A brachypterous, black coloured species of <tp:taxon-name>Euchroina</tp:taxon-name> (<xref ref-type="fig" rid="F6">Fig. 18</xref>), with moderately convex, amariform facies, with testaceus appendages, convex eyes, segment 11 of antennae not reaching basal margin of pronotum, elytra with very slight or reduced humeral denticle, elytral interval 3 with three to four (rarely two or five) discal setiferous punctures adjoining stria 3, with last puncture on posterior third of elytron, <!--PageBreak--><!--PageBreak-->metaepisterna as long as wide, and median lobe of aedeagus curved to left distally, with apical lamella slightly emarginated at tip.</p><fig id="F6" position="float" orientation="portrait"><label>Figure 18.</label><caption><p><italic><tp:taxon-name>Parorthomus socotranus</tp:taxon-name></italic> sp. n., female paratype, habitus.</p></caption><graphic xmlns:xlink="http://www.w3.org/1999/xlink" xlink:href="zookeys-427-021-g006.jpg" position="float" orientation="portrait" xlink:type="simple"/></fig><p>Values for sizes and ratios among specimens from the type series are shown in <xref ref-type="table" rid="T1">Table 1</xref>.</p><table-wrap id="T1" position="float" orientation="portrait"><label>Table 1.</label><caption><p>Data on variation in some values among type specimens of <italic><tp:taxon-name>Parorthomus socotranus</tp:taxon-name></italic> sp. n.</p></caption><table><tbody><tr><th rowspan="1" colspan="1" style="text-align:left">type</th><th rowspan="1" colspan="1" style="text-align:center">sex</th><th rowspan="1" colspan="1" style="text-align:center">n</th><th rowspan="1" colspan="1" style="text-align:center">BL/mm</th><th rowspan="1" colspan="1" style="text-align:center">PW/HW</th><th rowspan="1" colspan="1" style="text-align:center">Ø</th><th rowspan="1" colspan="1" style="text-align:center">PW/PL</th><th rowspan="1" colspan="1" style="text-align:center">Ø</th><th rowspan="1" colspan="1" style="text-align:center">PW/PBW</th><th rowspan="1" colspan="1" style="text-align:center">Ø</th><th rowspan="1" colspan="1" style="text-align:center">PL/EL</th><th rowspan="1" colspan="1" style="text-align:center">Ø</th><th rowspan="1" colspan="1" style="text-align:center">EL/EW</th><th rowspan="1" colspan="1" style="text-align:center">Ø</th></tr><tr><td rowspan="1" colspan="1" style="text-align:left"><bold>HT</bold></td><td rowspan="1" colspan="1" style="text-align:center">♂</td><td rowspan="1" colspan="1" style="text-align:center">1</td><td rowspan="1" colspan="1" style="text-align:center">9.2</td><td rowspan="1" colspan="1" style="text-align:center">1.72</td><td rowspan="1" colspan="1" style="text-align:center">–</td><td rowspan="1" colspan="1" style="text-align:center">1.41</td><td rowspan="1" colspan="1" style="text-align:center">–</td><td rowspan="1" colspan="1" style="text-align:center">1.13</td><td rowspan="1" colspan="1" style="text-align:center">–</td><td rowspan="1" colspan="1" style="text-align:center">0.43</td><td rowspan="1" colspan="1" style="text-align:center">–</td><td rowspan="1" colspan="1" style="text-align:center">1.45</td><td rowspan="1" colspan="1" style="text-align:center">–</td></tr><tr><td rowspan="1" colspan="1" style="text-align:left"><bold>PT</bold></td><td rowspan="1" colspan="1" style="text-align:center">♂♂</td><td rowspan="1" colspan="1" style="text-align:center">10</td><td rowspan="1" colspan="1" style="text-align:center">8.2–9.6</td><td rowspan="1" colspan="1" style="text-align:center">1.69–1.86</td><td rowspan="1" colspan="1" style="text-align:center">1.77</td><td rowspan="1" colspan="1" style="text-align:center">1.42–1.49</td><td rowspan="1" colspan="1" style="text-align:center">1.46</td><td rowspan="1" colspan="1" style="text-align:center">1.05–1.13</td><td rowspan="1" colspan="1" style="text-align:center">1.10</td><td rowspan="1" colspan="1" style="text-align:center">0.41–0.45</td><td rowspan="1" colspan="1" style="text-align:center">0.43</td><td rowspan="1" colspan="1" style="text-align:center">1.40–1.49</td><td rowspan="1" colspan="1" style="text-align:center">1.44</td></tr><tr><td rowspan="1" colspan="1" style="text-align:left"><bold>PT</bold></td><td rowspan="1" colspan="1" style="text-align:center">♀♀</td><td rowspan="1" colspan="1" style="text-align:center">12</td><td rowspan="1" colspan="1" style="text-align:center">8.4–10.0</td><td rowspan="1" colspan="1" style="text-align:center">1.68–1.86</td><td rowspan="1" colspan="1" style="text-align:center">1.76</td><td rowspan="1" colspan="1" style="text-align:center">1.43–1.51</td><td rowspan="1" colspan="1" style="text-align:center">1.47</td><td rowspan="1" colspan="1" style="text-align:center">1.05–1.14</td><td rowspan="1" colspan="1" style="text-align:center">1.10</td><td rowspan="1" colspan="1" style="text-align:center">0.41–0.44</td><td rowspan="1" colspan="1" style="text-align:center">0.42</td><td rowspan="1" colspan="1" style="text-align:center">1.37–1.45</td><td rowspan="1" colspan="1" style="text-align:center">1.40</td></tr></tbody></table></table-wrap><!--PageBreak--></tp:treatment-sec><tp:treatment-sec sec-type="Description"><title>Description.</title><p>Body length 8.2–10.0 mm (9.2 mm in holotype); width 3.2–3.9 mm (3.6 mm in holotype), maximum width behind the middle of elytra. Head, pronotum, elytra, segments III–IV (in the most cases) of antennae, and ventral surface (without mouthparts) black in mature specimens, light to dark brown in immature specimens; labrum, mandibles, mentum, segments I–II and V–XI of antennae, and sometimes sides of pronotum testaceus; maxillary palpomeres, labial palpomeres, and labium rufous; coxae, femora, and tibiae of legs dark brown or testaceus, trochanters and tarsomeres mostly rufous.</p><p>Microsculpture distinct on the whole dorsal and ventral surfaces (including coxae, trochanters and femora), consisting of isodiametric and slight transversal meshes, more apparent in females (female specimens almost matt on dorsal surface, males somewhat shiny), reduced on the most part of the clypeus and gula.</p><p>Head noticeably longer and narrower with respect to the pronotum, frons smooth, frontal furrows well-marked, divergent posteriorly, reaching the level of anterior supraorbital punctures; neck without constriction posteriorly; eyes fairly large, convex, moderately prominent, with diameter as long as the combined length of segment I-II of the antennae, temporae short, as long as or shorter than half of eye diameter; paraorbital sulci moderately deep, encircling eyes behind; clypeus trapezoidal, separated from frons by fine suture, with anterior margin slightly concave; labrum rectangular; antennae moderately long, pubescent from second fourth of segment IV, the apex of terminal segment not reaching basal margin of pronotum; mentum transverse, deeply emarginate, with large labial pits, median tooth slightly bifid at tip, epilobes narrow, slightly projecting beyond lobes; submentum with medial setae, without lateral ones (<xref ref-type="fig" rid="F9">Fig. 28</xref>).</p><p>Pronotum wide, transverse, sub-trapezoid, widest about middle, with margins distinctly, narrowly bordered (the bordering reduced in the middle quarter of apical margin, and sometimes in the middle of basal margin, just between the internal basal impressions); sides somewhat more constricted apically than basally, with two pairs of setiferous punctures, lateral punctures situated at about end of apical third, posterolateral ones situated near hind angles, near to lateral margin and close to basal margin; apical margin moderately emarginate, narrower than basal margin, fore angles rounded, moderately projecting; basal margin nearly straight, slightly concave in the middle, hind angles almost rectangular, rounded at tip; basal impressions somewhat variable in extension and size, internal ones always present, linear, narrow and falcate, diverging toward base, impunctate, deeper and longer than the outer ones, outer impression present or reduced becoming evanescent, when present then mostly faint, foveolate, somewhat punctate; disc slightly convex, midline well-impressed, long, not reaching both anterior and posterior margins.</p><p>Elytra sub-elongate, moderately convex, widest at about the second third, fused at suture; shoulders well-marked, obtusely angulate; basal margin complete, reaching stria 1 inwards, forming a very minute denticle at humerus; discal striae moderately impressed, impunctate, parascutellar striae distinct, striae 1-8 joining basal margin; intervals slightly flat, smooth, interval 3 with three to four (rarely two or five) setiferous punctures adjoining stria 3, with last puncture in posterior third of elytron, rarely in about middle of interval 3 (see also Variability); scutellar setiferous puncture present; hind wings reduced to small scales.</p><p>Prosternum, mesosternum, middle of metasternum, proepipleura, epipleura of elytra, and abdominal sternites (excl. sides of sternites 1-3) smooth, impunctate, proepisterna and sides of sternites 1-3 slightly punctured, mesepisterna, metepisterna, and sides of metasternum more or less roughly punctured; intercoxal process of prothorax subquadrate, distinctly bordered at sides and backwards; metaepisterna short, sub-quadrate, moderately narrowed toward behind, its anterior border longer than internal and posterior ones, as long as external border.</p><p>Abdominal sternites IV-VI with transverse basal sulci complete (continuous) and well-impressed, abdominal sternum VI with posterior margin rimmed throughout, with one pair of foveate setigerous punctures medially in males and two pairs in females.</p><p>Legs slender, relatively long; protibia apically moderately but abruptly enlarged at internal margin in males; mesotibia and metatibia straight in both sexes, mesotibia with slight inner callus distally in males; tarsomeres 1-5 glabrous dorsally, segment 5 setose ventrally; segments 1-3 of male protarsi moderately expanded.</p><p>Male genitalia (5 specimens dissected). Median lobe of aedeagus slender (<xref ref-type="fig" rid="F7">Figs 19–20</xref>), narrower at middle, with basal part long, almost rectangularly bent behind apical part, narrowest at middle, from there toward apical lamella rectilinear, right external angle of apical lamella somewhat bent down, left external angle elevated (left lateral view), median lobe from middle part shifted to left, with right margin moderately convex, lengthwise appreciably elevated over left margin, left margin concave towards apex, apical lamella wide, rounded on left side, obtusely angled on right side, with a slight front concavity (dorsal view), ostium slightly deflected to right; right paramere narrow and elongate, smaller than left one, with a slanting lateral process (<xref ref-type="fig" rid="F7">Fig. 21</xref>); left paramere conchoid (<xref ref-type="fig" rid="F7">Fig. 22</xref>).</p><fig id="F7" position="float" orientation="portrait"><label>Figures 19–22.</label><caption><p><italic><tp:taxon-name>Parorthomus socotranus</tp:taxon-name></italic> sp. n., paratype, male genitalia: <bold>19</bold> median lobe of aedeagus, left lateral aspect <bold>20</bold> median lobe of aedeagus, dorsal aspect <bold>21</bold> right paramere, internal face <bold>22</bold> left paramere, internal face. Scale bars = 0.5 mm (Figs 19–20), 0.2 mm (Figs 21–22).</p></caption><graphic xmlns:xlink="http://www.w3.org/1999/xlink" xlink:href="zookeys-427-021-g007.jpg" position="float" orientation="portrait" xlink:type="simple"/></fig><p>Female genitalia (3 specimens dissected). Ovipositor (<xref ref-type="fig" rid="F8">Fig. 23</xref>), with valvifer more chitinized proximally and less distally, its distal margin having a setose and moderately chitinized area, basal stylomere large, conical, apical stylomere smaller, falcate, with two dorsolateral ensiform setae and one dorsomedial ensiform seta, sensorial pit distinct with two long nematiform setae; spermathecal complex (<xref ref-type="fig" rid="F8">Fig. 24</xref>) with copulatory bursa proximally slightly gooseneck-like (this character not visible in <xref ref-type="fig" rid="F8">Fig. 24</xref>), sper<!--PageBreak-->matheca with seminal canal and receptaculum slightly differentiated [undifferentiated type, according to <xref ref-type="bibr" rid="B7">Bousquet 1999</xref>: 35-36], receptaculum shorter than seminal canal, widened and slightly curved apically, appended spermathecal gland spherical, with elongate diverticulum.</p><fig id="F8" position="float" orientation="portrait"><label>Figures 23–24.</label><caption><p><italic><tp:taxon-name>Parorthomus socotranus</tp:taxon-name></italic> sp. n., paratype, female genitalia, ventral view: <bold>23</bold> left ovipositor <bold>24</bold> female reproductive tract (spermathecal complex and ovipositor). Legend: <bold>as</bold> apical stylomere; <bold>bc</bold> bursa copulatrix; <bold>bs</bold> basal stylomere; <bold>co</bold> common oviduct; <bold>di</bold> diverticulum; <bold>es</bold> ensiform setae; <bold>ns</bold> nematiform setae; <bold>ov</bold> ovipositor; <bold>rc</bold> receptaculum of spermatheca; <bold>smc</bold> seminal canal of spermatheca; <bold>sg</bold> appended gland of spermatheca; <bold>spc</bold> spermathecal canal; <bold>vf</bold> valvifer. Scale bars = 0.2 mm (Fig. 23), 0.5 mm (Fig. 24).</p></caption><graphic xmlns:xlink="http://www.w3.org/1999/xlink" xlink:href="zookeys-427-021-g008.jpg" position="float" orientation="portrait" xlink:type="simple"/></fig></tp:treatment-sec><tp:treatment-sec sec-type="Variability"><title>Variability.</title><p>Interval 3 with three to four (rarely two or five) setiferous punctures adjoining stria 3, with last puncture in posterior third of elytron, rarely in about middle of interval 3. The number of punctures can increase to five or decrease to two, often the number of punctures of the left and the right elytron is unequal. Also the position of the punctures can somewhat vary. While the first two discal punctures always adjoin stria 3 (and so also the majority of the following punctures), sometimes the third puncture is located on the middle of interval or adjoins stria 2, rarely, the fourth discal pore is located on the middle of interval 3 or adjoins stria 2.</p><p>For variability of body size and indices see ‘Description’ and <xref ref-type="table" rid="T1">Table 1</xref>.</p></tp:treatment-sec><tp:treatment-sec sec-type="Etymology"><title>Etymology.</title><p>The specific epithet is an adjective, referring to Socotra, the island where the new species was collected.</p></tp:treatment-sec><tp:treatment-sec sec-type="Distribution"><title>Distribution.</title><p>Up to present only known from Socotra.</p><fig id="F10" position="float" orientation="portrait"><label>Figures 29–31.</label><caption><p>Habitats of <italic><tp:taxon-name>Parorthomus socotranus</tp:taxon-name></italic> sp. n. in Socotra. <bold>29</bold> Homhil protected area, November 2003 <bold>30</bold> Al Haghier Mts., December 2003 <bold>31</bold> Wadi Ayhaft, January 2004 (all photographs by JF).</p></caption><graphic xmlns:xlink="http://www.w3.org/1999/xlink" xlink:href="zookeys-427-021-g010.jpg" position="float" orientation="portrait" xlink:type="simple"/></fig></tp:treatment-sec><tp:treatment-sec sec-type="Ecology"><title>Ecology.</title><p>A mesotopic to eurytopic epigeic beetle, collected from the end of September to the first ten days of February, and on higher ground (Hagher Mts., Scand Mt. <!--PageBreak-->env., 1450 m) some specimens were also found in June. From the list of localities, the species seems to be quite widespread across Socotra from the mouths of wadis (near or far off the water) till the highest mountains. Referring on <xref ref-type="bibr" rid="B5">Bezděk et al. (2012)</xref>, the dominant habitat at most of the mentioned localities is high shrubland with dominant <italic><tp:taxon-name>Croton socotranus</tp:taxon-name></italic> and <italic><tp:taxon-name>Jatropha unicostata</tp:taxon-name></italic> (in higher altitude with intermixed <italic><tp:taxon-name>Boswellia</tp:taxon-name></italic> spp., <italic><tp:taxon-name>Dracaena cinnabari</tp:taxon-name></italic>, <italic><tp:taxon-name>Euphorbia arbuscula</tp:taxon-name></italic>, etc.) (Jiří Hájek, personal communication).</p></tp:treatment-sec><tp:treatment-sec sec-type="Systematic and biogeographic considerations"><title>Systematic and biogeographic considerations.</title><p>The Socotra Archipelago is a Gondwanan continental fragment, which has experienced a long period of geological isolation. This landmass was separated from the Arabian plate during the rifting which began to open the Gulf of Aden in the Oligocene to Miocene epochs (<xref ref-type="bibr" rid="B14">d’Acremont et al. 2006</xref>). It is supposed that Socotra was isolated from Arabia at least 16 million years ago (<xref ref-type="bibr" rid="B15">d’Acremont et al. 2010</xref>). The high level of endemism found among the insects in Socotra (<xref ref-type="bibr" rid="B4">Batelka 2012</xref>) is in accordance with the estimated geological age and the supposedly continuous stability of its ecosystems.</p><p>At present, it is difficult to ascertain whether <!--PageBreak--><italic><tp:taxon-name>Parorthomus socotranus</tp:taxon-name></italic> sp. n. derived from ancestral populations on the Arabian mainland that probably reached Socotra by transoceanic dispersal in relatively recent geological times, or it is a descendent of an ancestor and evolved <italic>in situ</italic> in the course and after the separation of the island. Notwithstanding, a few taxonomic and biogeographic facts are consistent with the hypothesis that the species is not a phyletically young descendant of continental populations.</p><p>Combinations of distinguishing features (see ‘Diagnosis’, Key to the genera of the “African Series” of <tp:taxon-name>Euchroina</tp:taxon-name>) clearly distinguish the new genus from the other related genera. However, some character states: 1/ mentum tooth bifid (<xref ref-type="fig" rid="F9">Fig. 28</xref>); 2/ sides of pronotum straight or slightly convex posteriorly (<xref ref-type="fig" rid="F6">Fig. 18</xref>); 3/ elytra with setiferous punctures in interval 3 (<xref ref-type="fig" rid="F6">Fig. 18</xref>); 4/ intercoxal process of prothorax bordered; 5/ abdominal sternites V-VII with transverse sulci, complete and well-impressed; 6/ tarsomeres 1-5 of all legs glabrous dorsally; 7/ segment 5 of tarsomeres setose ventrally; 8/ aedeagus with sides nearly equally broadened in the distal half, with apical lamella wide, nearly rounded at tip (<xref ref-type="fig" rid="F7">Fig. 20</xref>); 9/ appended spermathecal gland with diverticulum (<xref ref-type="fig" rid="F8">Fig. 24</xref>), show that the new species may be related to two geographically “close” genera, the Afrotropical <italic><tp:taxon-name>Abacillodes</tp:taxon-name></italic> and the Mediterranean <italic><tp:taxon-name>Orthomus</tp:taxon-name></italic>. The two species from the first genus and the new species share characters 1-3 and 5-8. Some species from the second genus and <italic><tp:taxon-name>Parorthomus socotranus</tp:taxon-name></italic> sp. n. divide states 1-7 and 9 between, while the last taxon and <italic><tp:taxon-name>Orthomus velocissimus</tp:taxon-name></italic> s.l. possess all the listed character states.</p><fig id="F9" position="float" orientation="portrait"><label>Figures 25–28.</label><caption><p>Mentum and submentum, ventral aspect (gray arrow indicating labial pits): <bold>25</bold> <italic><tp:taxon-name>Orthomus barbarus barbarus</tp:taxon-name></italic> (Dejean, 1828), female, Spain, “Laguna Salinas (Alicante)” <bold>26</bold> <italic><tp:taxon-name>Abacillius basilewskyi</tp:taxon-name></italic> Straneo, 1962, holotype <bold>27</bold> <italic><tp:taxon-name>Abacillodes jocquei</tp:taxon-name></italic> Straneo, 1988, holotype <bold>28</bold> <italic><tp:taxon-name>Parorthomus socotranus</tp:taxon-name></italic> sp. n., male paratype, “Fimihin”. Scale bar = 0.5 mm.</p></caption><graphic xmlns:xlink="http://www.w3.org/1999/xlink" xlink:href="zookeys-427-021-g009.jpg" position="float" orientation="portrait" xlink:type="simple"/></fig><p>The median lobe with sides nearly equally broadened along the distal half and apical lamella wide, rounded or semi-rounded at tip in the new species looks alike the median lobe in the Afrotropical <italic><tp:taxon-name>Abacillodes</tp:taxon-name></italic> (see <xref ref-type="bibr" rid="B45">Straneo 1988</xref>: 482, Fig. 1d, 484, Fig. 2b), as well as those in some Mediterranean taxa of <italic><tp:taxon-name>Orthomus</tp:taxon-name></italic> (see <xref ref-type="bibr" rid="B30">Mateu 1957</xref>, laminas I-IV, <xref ref-type="bibr" rid="B27">Machado 1992</xref>: 262, Fig. 100, <xref ref-type="bibr" rid="B52">Wrase and Jeanne 2005</xref>: 894–896, Figs 1b, 2b, 3b, 4b, 5b, 6b, 7b, <xref ref-type="bibr" rid="B35">Pupier and Coulon 2013</xref>: 224, Figs 1c–e, 225, present paper <xref ref-type="fig" rid="F2">Figs 5</xref><xref ref-type="fig" rid="F3">–8</xref>). In contrast, the median lobe of <italic><tp:taxon-name>Parorthomus socotranus</tp:taxon-name></italic> sp. n. has the distal half considerably curved to the left in dorsal aspect. Hitherto all the representatives of <italic><tp:taxon-name>Orthomus</tp:taxon-name></italic> and <italic><tp:taxon-name>Abacillodes</tp:taxon-name></italic> have the median lobe of the aedeagus straight or nearly straight. Based upon the condition in the other continental, African and Eurasian euchroines (aedeagus of <italic><tp:taxon-name>Abacillius</tp:taxon-name></italic> and <italic><tp:taxon-name>Trichopedius</tp:taxon-name></italic> not yet known or described), we consider the bent aedeagus to be an apotypic character in <italic><tp:taxon-name>Parorthomus</tp:taxon-name></italic> gen. n. The median lobes in the “<italic>gracilipes</italic>” group of <italic><tp:taxon-name>Nesorthomus</tp:taxon-name></italic>, with <italic><tp:taxon-name>Nesorthomus gracillipes</tp:taxon-name></italic> (Wollaston, 1854) and <italic><tp:taxon-name>Nesorthomus berrai</tp:taxon-name></italic> Battoni, 1987, have also the above discussed character state, more pronounced in the former and less pronounced in the second species (see <xref ref-type="bibr" rid="B38">Sciaky 1988</xref>: Figs 1b, 2b, <xref ref-type="bibr" rid="B27">Machado 1992</xref>: 264, Fig. 101A, <xref ref-type="bibr" rid="B16">Donabauer 2008</xref>: 111, Figs 1b, 2b, <xref ref-type="bibr" rid="B40">Serrano et al. 2009</xref>: 30, Figs 9b, 9d). This case is an instance of convergency. Change in this state has taken place independently in <italic><tp:taxon-name>Nesorthomus</tp:taxon-name></italic>, since the other six species from the genus have a straight median lobe of the aedeagus.</p><p>Besides, we infer that the presence of three to four discal setiferous punctures (by exception, two or five punctures on one elytron only) in the elytral interval 3 or stria 3, with the last puncture in posterior third of elytron, is another clear apotypic feature in the new taxon. This state occurs in no other species among the Old World <tp:taxon-name>Euchroina</tp:taxon-name>, except <!--PageBreak--><italic><tp:taxon-name>Parorthomus socotranus</tp:taxon-name></italic> sp. n. The most species of the subtribe have two discal punctures in the elytral interval 3, as the second one lies at the posterior third of elytron. The species of <italic><tp:taxon-name>Abacillius</tp:taxon-name></italic> have no discal punctures on the elytron.</p><p><italic><tp:taxon-name>Parorthomus socotranus</tp:taxon-name></italic> sp. n. has a unique combination of two apotypic characters, distal third of the aedeagus considerably curved to the left in dorsal aspect (i), and presence of 3-4 discal setiferous puncture in elytral stria 3/interval 3, with the last puncture situated in the posterior third of elytron (ii), which is indication for a long-time existing isolation and merit surely the erection of an own genus. The absence of close relative/s sharing together with the new species these two marked structural features exclude a close relationships and suggests that we deal with an ancient lineage which most probably arisen within the basic stem of the “African Series” of <tp:taxon-name>Euchroina</tp:taxon-name> (according to <xref ref-type="bibr" rid="B47">Will 2006</xref>) long time ago. As well, the lack of extant relatives, akin to the new species, in the Arabian Peninsula or somewhere else is a strong biogeographic argument, which certainly excludes geologically recent migration.</p><p>In spite of all, special character states and main ecologic preference in <italic><tp:taxon-name>Parorthomus socotranus</tp:taxon-name></italic> sp. n. suggest that it is phylogenetically closer to <italic><tp:taxon-name>Orthomus</tp:taxon-name></italic> and <italic><tp:taxon-name>Abacillodes</tp:taxon-name></italic> than to any other genus. The exact phylogenetic position within the euchroines can be disclosed only after investigation of more taxa, especially from the Old World, including also genetic technics and providing cladistic analysis, this could probably also identify its sister taxon.</p><!--PageBreak--><p>The presence of large labial pits on the mentum is a trait in the new taxon that is worth noting. Each pit has a distinct, deep aperture, its diameter wider than the diameter of the labial pore, and both are situated more medially (<xref ref-type="fig" rid="F9">Fig. 28</xref>). The distinct labial pits, destined to a particular function of use, seem to be a plesiotypic condition in <tp:taxon-name>Pterostichini</tp:taxon-name> (<xref ref-type="bibr" rid="B7">Bousquet 1999</xref>: 33), as well in the Nearctic euchroines (<xref ref-type="bibr" rid="B19">Frania and Ball 2007</xref>: 120). The species of <italic><tp:taxon-name>Abacillius</tp:taxon-name></italic>, <italic><tp:taxon-name>Abacillodes</tp:taxon-name></italic> and <italic><tp:taxon-name>Orthomus</tp:taxon-name></italic> possess no or small labial pits (<xref ref-type="fig" rid="F9">Figs 25–27</xref>). In the second case, they have indistinct, shallow apertures, diameters similar to or smaller than the diameters of the labial pores, and both are situated more basally.</p><p>So far, 53 species of ground beetles have been recorded from the Socotra Archipelago (<xref ref-type="bibr" rid="B18">Felix et al. 2012</xref>, present work). <italic><tp:taxon-name>Parorthomus socotranus</tp:taxon-name></italic> sp. n. is the only representative of the tribe <tp:taxon-name>Pterostichini</tp:taxon-name> and the second carabid endemic form at genus level found in this insular fragment (<xref ref-type="bibr" rid="B51">Wranik 2003</xref>, Felix ibid.).</p><!--PageBreak--></tp:treatment-sec><tp:treatment-sec><!--Section generated to contain objects referenced in tp:taxon-treatment.--><fig id="F2" position="float" orientation="portrait"><label>Figures 4–7.</label><caption><p>Median lobe of aedeagus, lateral view. <bold>4</bold> <italic><tp:taxon-name>Orthomus berytensis</tp:taxon-name></italic> (Reiche &amp; Saulcy, 1855), lectotype of <italic><tp:taxon-name>Feronia berytensis</tp:taxon-name></italic> <bold>5</bold> <italic><tp:taxon-name>Orthomus longior</tp:taxon-name></italic> Chaudoir, 1873, paralectotype of <italic><tp:taxon-name>Feronia longula</tp:taxon-name></italic> Reiche &amp; Saulcy <bold>6</bold> <italic><tp:taxon-name>Orthomus longulus</tp:taxon-name></italic> (Reiche &amp; Saulcy, 1855), male, “Megiddo” <bold>7</bold> <italic><tp:taxon-name>Orthomus velocissimus akbensis</tp:taxon-name></italic> Mateu, 1955, holotype of <italic><tp:taxon-name>Orthomus barbarus akbensis</tp:taxon-name></italic>. Scale bar = 0.5 mm.</p></caption><graphic xmlns:xlink="http://www.w3.org/1999/xlink" xlink:href="zookeys-427-021-g002.jpg" position="float" orientation="portrait" xlink:type="simple"/></fig><fig id="F3" position="float" orientation="portrait"><label>Figures 8–11.</label><caption><p>Median lobe of aedeagus, dorsal view. <bold>8</bold> <italic><tp:taxon-name>Orthomus berytensis</tp:taxon-name></italic> (Reiche &amp; Saulcy, 1855): lectotype of <italic><tp:taxon-name>Feronia berytensis</tp:taxon-name></italic> <bold>9</bold> <italic><tp:taxon-name>Orthomus longior</tp:taxon-name></italic> Chaudoir, 1873, paralectotype of <italic><tp:taxon-name>Feronia longula</tp:taxon-name></italic> Reiche &amp; Saulcy <bold>10</bold> <italic><tp:taxon-name>Orthomus longulus</tp:taxon-name></italic> (Reiche &amp; Saulcy, 1855), male, “Megiddo” <bold>11</bold> <italic><tp:taxon-name>Orthomus velocissimus akbensis</tp:taxon-name></italic> Mateu, 1955, holotype of <italic><tp:taxon-name>Orthomus barbarus akbensis</tp:taxon-name></italic>. Scale bar = 0.5 mm.</p></caption><graphic xmlns:xlink="http://www.w3.org/1999/xlink" xlink:href="zookeys-427-021-g003.jpg" position="float" orientation="portrait" xlink:type="simple"/></fig></tp:treatment-sec><ref-list><ref id="B51"><mixed-citation xmlns:xlink="http://www.w3.org/1999/xlink" xlink:type="simple"><person-group><name name-style="western"><surname>Wranik</surname><given-names>W</given-names></name></person-group> (<year>2003</year>) <source>Fauna of the Socotra Archipelago: field guide.</source><publisher-name>Universitätsdruckerei</publisher-name>, <publisher-loc>Rostock</publisher-loc>, <size units="page">542 pp</size>.</mixed-citation></ref><ref id="B7"><mixed-citation xmlns:xlink="http://www.w3.org/1999/xlink" xlink:type="simple"><person-group><name name-style="western"><surname>Bousquet</surname><given-names>Y</given-names></name></person-group> (<year>1999</year>) <article-title>Supraspecific classification of the Nearctic Pterostichini (Coleoptera: Carabidae).</article-title><source>Fabreries, Supplément</source><volume>9</volume>: <fpage>1</fpage>–<lpage>292</lpage>.</mixed-citation></ref><ref id="B5"><mixed-citation xmlns:xlink="http://www.w3.org/1999/xlink" xlink:type="simple"><person-group><name name-style="western"><surname>Bezděk</surname><given-names>J</given-names></name><name name-style="western"><surname>Purchart</surname><given-names>L</given-names></name><name name-style="western"><surname>Král</surname><given-names>K</given-names></name><name name-style="western"><surname>Hula</surname><given-names>V</given-names></name></person-group> (<year>2012</year>) <article-title>List of local Socotran geographical names used in entomological literature.</article-title> In: <person-group><name name-style="western"><surname>Hájek</surname><given-names>J</given-names></name><name name-style="western"><surname>Bezděk</surname><given-names>J</given-names></name></person-group> (<role>Eds</role>) <issue-title>Insect biodiversity of the Socotra Archipelago.</issue-title><source>Acta Entomologica Musei Nationalis Pragae 52 (supplementum 2)</source>,  <fpage>27</fpage>–<lpage>67</lpage>.</mixed-citation></ref><ref id="B14"><mixed-citation xmlns:xlink="http://www.w3.org/1999/xlink" xlink:type="simple"><person-group><name name-style="western"><surname>d’Acremont</surname><given-names>E</given-names></name><name name-style="western"><surname>Leroy</surname><given-names>S</given-names></name><name name-style="western"><surname>Maia</surname><given-names>M</given-names></name><name name-style="western"><surname>Patriat</surname><given-names>P</given-names></name><name name-style="western"><surname>Beslier</surname><given-names>M-O</given-names></name><name name-style="western"><surname>Bellahsen</surname><given-names>N</given-names></name><name name-style="western"><surname>Fournier</surname><given-names>M</given-names></name><name name-style="western"><surname>Gente</surname><given-names>P</given-names></name></person-group> (<year>2006</year>) <article-title>Structure and evolution of the eastern Gulf of Aden: insigths from magnetic and gravity data (Encens Sheba Cruise).</article-title><source>Geophysical Journal International</source><volume>165</volume>: <fpage>786</fpage>–<lpage>803</lpage>. doi: <ext-link ext-link-type="doi" xlink:href="10.1111/j.1365-246X.2006.02950.x" xlink:type="simple">10.1111/j.1365-246X.2006.02950.x</ext-link></mixed-citation></ref><ref id="B15"><mixed-citation xmlns:xlink="http://www.w3.org/1999/xlink" xlink:type="simple"><person-group><name name-style="western"><surname>d’Acremont</surname><given-names>E</given-names></name><name name-style="western"><surname>Leroy</surname><given-names>S</given-names></name><name name-style="western"><surname>Maia</surname><given-names>M</given-names></name><name name-style="western"><surname>Gente</surname><given-names>P</given-names></name><name name-style="western"><surname>Autin</surname><given-names>J</given-names></name></person-group> (<year>2010</year>) <article-title>Volcanism, jump and propagation on the Sheba ridge, eastern Gulf of Aden: segmentation evolution and implications for oceanic accretion processes.</article-title><source>Geophysical Journal International</source><volume>180</volume>: <fpage>535</fpage>–<lpage>551</lpage>. doi: <ext-link ext-link-type="doi" xlink:href="10.1111/j.1365-246X.2009.04448.x" xlink:type="simple">10.1111/j.1365-246X.2009.04448.x</ext-link></mixed-citation></ref><ref id="B4"><mixed-citation xmlns:xlink="http://www.w3.org/1999/xlink" xlink:type="simple"><person-group><name name-style="western"><surname>Batelka</surname><given-names>J</given-names></name></person-group> (<year>2012</year>) <article-title>Socotra Archipelago – a lifeboat in the sea of changes: advancement in Socotran insect biodiversity survey.</article-title> In: <person-group><name name-style="western"><surname>Hájek</surname><given-names>J</given-names></name><name name-style="western"><surname>Bezděk</surname><given-names>J</given-names></name></person-group> (<role>Eds</role>) <issue-title>Insect biodiversity of the Socotra Archipelago.</issue-title><source>Acta Entomologica Musei Nationalis Pragae</source><volume>52</volume> (<supplement>supplementum 2</supplement>): <fpage>1</fpage>–<lpage>20</lpage>. <ext-link ext-link-type="uri" xlink:href="http://www.aemnp.eu/PDF/52_s2/52_s2_1.pdf" xlink:type="simple">http://www.aemnp.eu/PDF/52_s2/52_s2_1.pdf</ext-link></mixed-citation></ref><ref id="B45"><mixed-citation xmlns:xlink="http://www.w3.org/1999/xlink" xlink:type="simple"><person-group><name name-style="western"><surname>Straneo</surname><given-names>SL</given-names></name></person-group> (<year>1988</year>) <article-title>Sur quelques Pterostichides (Coleoptera, Carabidae) du Malawi.</article-title><source>Revue de Zoologie africaine</source><volume>102</volume>: <fpage>481</fpage>–<lpage>485</lpage>.</mixed-citation></ref><ref id="B30"><mixed-citation xmlns:xlink="http://www.w3.org/1999/xlink" xlink:type="simple"><person-group><name name-style="western"><surname>Mateu</surname><given-names>J</given-names></name></person-group> (<year>1957</year>) <article-title>Notas sobre los <italic>Orthomus</italic> Chaudoir (tercera nota).</article-title><source>Eos, Revista Española de Entomologia</source><volume>33</volume>: <fpage>87</fpage>–<lpage>112</lpage>.</mixed-citation></ref><ref id="B27"><mixed-citation xmlns:xlink="http://www.w3.org/1999/xlink" xlink:type="simple"><person-group><name name-style="western"><surname>Machado</surname><given-names>A</given-names></name></person-group> (<year>1992</year>) <source>Monografia de los Carábidos de las Islas Canarias (Insecta, Coleoptera).</source><publisher-name>Instituto de Estudios Canarios</publisher-name>, <publisher-loc>La Laguna</publisher-loc>, <size units="page">734 pp</size>.</mixed-citation></ref><ref id="B52"><mixed-citation xmlns:xlink="http://www.w3.org/1999/xlink" xlink:type="simple"><person-group><name name-style="western"><surname>Wrase</surname><given-names>DW</given-names></name><name name-style="western"><surname>Jeanne</surname><given-names>C</given-names></name></person-group> (<year>2005</year>) <article-title>Synopsis of the <italic>Orthomus rubicundus</italic> group with description of two new species and a new subspecies from Morocco and Algeria (Coleoptera, Carabidae, Pterostichini).</article-title><source>Linzer biologische Beiträge</source><volume>37/1</volume>: <fpage>875</fpage>–<lpage>898</lpage>. <ext-link ext-link-type="uri" xlink:href="http://www.landesmuseum.at/pdf_frei_remote/LBB_0037_1_0875-0898.pdf" xlink:type="simple">http://www.landesmuseum.at/pdf_frei_remote/LBB_0037_1_0875-0898.pdf</ext-link></mixed-citation></ref><ref id="B35"><mixed-citation xmlns:xlink="http://www.w3.org/1999/xlink" xlink:type="simple"><person-group><name name-style="western"><surname>Pupier</surname><given-names>R</given-names></name><name name-style="western"><surname>Coulon</surname><given-names>J</given-names></name></person-group> (<year>2013</year>) <article-title>Etude des organes génitaux des femelles et considérations sur la taxonomie de deux groupes <italic>d’Orthomus</italic> Chaudoir hispano-maghrébins (Coleoptera, Harpalidae, Pterostichini).</article-title><source>Bulletin mensuel de la Société Linnéenne de Lyon</source><volume>82</volume>(<issue>9-10</issue>): <fpage>215</fpage>–<lpage>228</lpage>.</mixed-citation></ref><ref id="B38"><mixed-citation xmlns:xlink="http://www.w3.org/1999/xlink" xlink:type="simple"><person-group><name name-style="western"><surname>Sciaky</surname><given-names>R</given-names></name></person-group> (<year>1988</year>) <source><italic>Nesorthomus martini</italic>, a new species from Madeira (Coleoptera Carabidae Pterostichinae) (XX contribution to the knowledge of Coleoptera Carabidae)</source>. <publisher-name>R. Sciaky</publisher-name>, <size units="page">7 pp</size>.</mixed-citation></ref><ref id="B16"><mixed-citation xmlns:xlink="http://www.w3.org/1999/xlink" xlink:type="simple"><person-group><name name-style="western"><surname>Donabauer</surname><given-names>M</given-names></name></person-group> (<year>2008</year>) <article-title>Zwei neue Arten der Gattungen <italic>Nesorthomus</italic> und <italic>Eutrichopus</italic> (Coleoptera: Carabidae: Pterostichini).</article-title><source>Zeitschrift Arbeitsgemeinschaft Österreichischer Entomologen</source><volume>60</volume>: <fpage>117</fpage>–<lpage>120</lpage>. <ext-link ext-link-type="uri" xlink:href="http://www.azoresbioportal.angra.uac.pt/files/publicacoes_Donabauer08_ZweineueArtenGattungenNesorthomusEutrichopusColeopteraCarabidaePterostichini.pdf" xlink:type="simple">http://www.azoresbioportal.angra.uac.pt/files/publicacoes_Donabauer08_ZweineueArtenGattungenNesorthomusEutrichopusColeopteraCarabidaePterostichini.pdf</ext-link></mixed-citation></ref><ref id="B40"><mixed-citation xmlns:xlink="http://www.w3.org/1999/xlink" xlink:type="simple"><person-group><name name-style="western"><surname>Serrano</surname><given-names>ARM</given-names></name><name name-style="western"><surname>Aguiar</surname><given-names>CAS</given-names></name><name name-style="western"><surname>Boieiro</surname><given-names>MC</given-names></name><name name-style="western"><surname>Borges</surname><given-names>PAV</given-names></name><name name-style="western"><surname>Rego</surname><given-names>C</given-names></name><name name-style="western"><surname>Amorim</surname><given-names>IR</given-names></name><name name-style="western"><surname>Ribeiro</surname><given-names>SP</given-names></name><name name-style="western"><surname>Pereira</surname><given-names>F</given-names></name></person-group> (<year>2009</year>) <article-title>A new species of <italic>Orthomus</italic> Chaudoir, 1838 (Coleoptera: Carabidae) from Madeira island (Macaronesia) and notes on related species.</article-title><source>Zootaxa</source><volume>1972</volume>: <fpage>20</fpage>–<lpage>34</lpage>.</mixed-citation></ref><ref id="B47"><mixed-citation xmlns:xlink="http://www.w3.org/1999/xlink" xlink:type="simple"><person-group><name name-style="western"><surname>Will</surname><given-names>K</given-names></name></person-group> (<year>2006</year>) <source>Euchroina. Version 21 October 2006 (temporary)</source>. <ext-link ext-link-type="uri" xlink:href="http://tolweb.org/Euchroina/51298/2006.10.21" xlink:type="simple">http://tolweb.org/Euchroina/51298/2006.10.21</ext-link><comment>[The Tree of Life Web Project, <ext-link ext-link-type="uri" xlink:href="http://tolweb.org/" xlink:type="simple">http://tolweb.org/</ext-link>]</comment></mixed-citation></ref><ref id="B19"><mixed-citation xmlns:xlink="http://www.w3.org/1999/xlink" xlink:type="simple"><person-group><name name-style="western"><surname>Frania</surname><given-names>HE</given-names></name><name name-style="western"><surname>Ball</surname><given-names>GE</given-names></name></person-group> (<year>2007</year>) <article-title>Taxonomy and evolution of species of the genus <italic>Euchroa</italic> Brullé (subgenus <italic>Dyschromus</italic> Chaudoir) of Central Mexico and the island of Hispaniola (Coleoptera: Carabidae: Pterostichini: Euchroina).</article-title><source>Bulletin of Carnegie Museum of Natural History</source><volume>38</volume>: <fpage>1</fpage>–<lpage>125</lpage>. doi: <ext-link ext-link-type="doi" xlink:href="10.2992/0145-9058(2007)38[1:TAEOSO]2.0.CO;2" xlink:type="simple">10.2992/0145-9058(2007)38[1:TAEOSO]2.0.CO;2</ext-link></mixed-citation></ref><ref id="B18"><mixed-citation xmlns:xlink="http://www.w3.org/1999/xlink" xlink:type="simple"><person-group><name name-style="western"><surname>Felix</surname><given-names>RFFL</given-names></name><name name-style="western"><surname>Farkač</surname><given-names>J</given-names></name><name name-style="western"><surname>Suleiman</surname><given-names>AS</given-names></name></person-group> (<year>2012</year>) <article-title>Annotated checklist of the Carabidae (Coleoptera) of the Socotra Archipelago.</article-title> In: <person-group><name name-style="western"><surname>Hájek</surname><given-names>J</given-names></name><name name-style="western"><surname>Bezděk</surname><given-names>J</given-names></name></person-group> (<role>Eds</role>) <issue-title>Insect biodiversity of the Socotra Archipelago.</issue-title><source>Acta Entomologica Musei Nationalis Pragae</source><volume>52</volume> (<supplement>supplementum 2</supplement>):  <fpage>75</fpage>–<lpage>106</lpage>. <ext-link ext-link-type="uri" xlink:href="http://www.friendsofsoqotra.org/Bibliography/pdfs/FELIX_et_al_2012%20CarabidaeSocotra.pdf" xlink:type="simple">http://www.friendsofsoqotra.org/Bibliography/pdfs/FELIX_et_al_2012%20CarabidaeSocotra.pdf</ext-link></mixed-citation></ref></ref-list></tp:taxon-treatment>
