# Supplementary material for: Revision of the East Mediterranean Orthomus (Coleoptera, Carabidae, Pterostichini), with description of Parorthomus gen. n. socotranus sp. n. from Socotra Island and key to the Old World genera of subtribe Euchroina
Source: Zookeys. 2014 Jul 21;(427):21–57. doi: 10.3897/zookeys.427.7618 (PMC4137312; doi:10.3897/zookeys.427.7618)
Supplement: XML Treatment for Abacillius basilewskyi [file zookeys.427.7618-treatment7.xml]

<!DOCTYPE tp:taxon-treatment
  PUBLIC "-//TaxonX//DTD Taxonomic Treatment Publishing DTD v0 20100105//EN" "tax-treatment-NSO.dtd">
<tp:taxon-treatment xmlns:tp="http://www.plazi.org/taxpub"><tp:treatment-meta><kwd-group><label>Taxon classification</label><kwd><named-content content-type="kingdom">Animalia</named-content></kwd><kwd><named-content content-type="order">Coleoptera</named-content></kwd><kwd><named-content content-type="family">Carabidae</named-content></kwd></kwd-group><mixed-citation publication-type="journal"><person-group><name><surname>Guéorguiev</surname><given-names>Borislav</given-names></name><name><surname>Wrase</surname><given-names>David W.</given-names></name><name><surname>Farkač</surname><given-names>Jan</given-names></name></person-group><article-title>Revision of the East Mediterranean <italic>Orthomus</italic> (Coleoptera, Carabidae, Pterostichini), with description of <italic>Parorthomus</italic> gen. n. <italic>socotranus</italic> sp. n. from Socotra Island and key to the Old World genera of subtribe Euchroina</article-title><source>Zookeys</source><day>21</day><month>7</month><year>2014</year><volume>2014</volume><issue>427</issue><fpage>21</fpage><lpage>57</lpage><pub-id pub-id-type="doi">10.3897/zookeys.427.7618</pub-id></mixed-citation></tp:treatment-meta><tp:nomenclature><tp:taxon-name>
                            <tp:taxon-name-part taxon-name-part-type="genus">Abacillius</tp:taxon-name-part>
                            <tp:taxon-name-part taxon-name-part-type="species">basilewskyi</tp:taxon-name-part>
                        </tp:taxon-name><tp:taxon-authority>Straneo, 1962</tp:taxon-authority><xref ref-type="fig" rid="F9">Fig. 26</xref><tp:nomenclature-citation-list><tp:nomenclature-citation><tp:taxon-name>Abacillius basilewskyi</tp:taxon-name><comment> Straneo, 1962: 53 (type locality: “Natal, Drackensberg, Little Berg Summits, Themeda Grasslands, 5500–6000 ft., Cathedral Peak, Forestry reserve”)</comment></tp:nomenclature-citation></tp:nomenclature-citation-list></tp:nomenclature><tp:treatment-sec sec-type="Type material"><title>Type material.</title><p>Holotype ♀, “Holotypus” [printed on salmon colored label], “Little berg summits Themeda Grassland 5500–6000 ft.” [printed], “cathedral peak forestry reserve. natal drakensberg. March 1959 B. R. &amp; P. J. Stuckenberg” [printed], “Col. Mus. Congo don. B. Stuckenberg Coll. P. Basilewsky” [printed &amp; handwritten], “<italic><tp:taxon-name>Abacillius Basilewskyi</tp:taxon-name></italic> n.sp. S.L. Straneo det. 1960 Holotypus“ [printed &amp; handwritten], “RMCA ENT 000019508” [printed] (MRAC).</p></tp:treatment-sec><tp:treatment-sec sec-type="Remarks"><title>Remarks.</title><p><xref ref-type="bibr" rid="B42">Straneo (1949</xref>: 7, <xref ref-type="bibr" rid="B43">1958</xref>: 404) recorded that the onychium of the tarsi in <italic><tp:taxon-name>Abacillius aculeatus</tp:taxon-name></italic> is glabrous beneath. Subsequently, he described the same characteristics for <italic><tp:taxon-name>Abacillius basilewskyi</tp:taxon-name></italic> (Straneo, 1962: 54). However, the study of the holotype of the latter species revealed that it possesses the onychium finely setose beneath.</p></tp:treatment-sec><tp:treatment-sec><!--Section generated to contain objects referenced in tp:taxon-treatment.--><fig id="F9" position="float" orientation="portrait"><label>Figures 25–28.</label><caption><p>Mentum and submentum, ventral aspect (gray arrow indicating labial pits): <bold>25</bold> <italic><tp:taxon-name>Orthomus barbarus barbarus</tp:taxon-name></italic> (Dejean, 1828), female, Spain, “Laguna Salinas (Alicante)” <bold>26</bold> <italic><tp:taxon-name>Abacillius basilewskyi</tp:taxon-name></italic> Straneo, 1962, holotype <bold>27</bold> <italic><tp:taxon-name>Abacillodes jocquei</tp:taxon-name></italic> Straneo, 1988, holotype <bold>28</bold> <italic><tp:taxon-name>Parorthomus socotranus</tp:taxon-name></italic> sp. n., male paratype, “Fimihin”. Scale bar = 0.5 mm.</p></caption><graphic xmlns:xlink="http://www.w3.org/1999/xlink" xlink:href="zookeys-427-021-g009.jpg" position="float" orientation="portrait" xlink:type="simple"/></fig></tp:treatment-sec><ref-list><ref id="B42"><mixed-citation xmlns:xlink="http://www.w3.org/1999/xlink" xlink:type="simple"><person-group><name name-style="western"><surname>Straneo</surname><given-names>SL</given-names></name></person-group> (<year>1949</year>) <article-title>Description de deux Pterostichini (Coleopt. Carabid.) nouveaux des collections du Museé d’histoire naturelle de Stockholm. Observations sur la position systématique du <italic>Chlaenius Aculeatus</italic> Péring. et diagnoses préliminaires de quelques espèces nouvelles du genre <italic>Abacetus</italic> Dej. (Coleopt., Carab.).</article-title><source>Arkiv för Zoologi</source><volume-series>41A</volume-series>, <volume>18</volume>: <fpage>1</fpage>–<lpage>13</lpage>.</mixed-citation></ref><ref id="B43"><mixed-citation xmlns:xlink="http://www.w3.org/1999/xlink" xlink:type="simple"><person-group><name name-style="western"><surname>Straneo</surname><given-names>SL</given-names></name></person-group> (<year>1958</year>) <article-title>A revision of the South African Pterostichinae (Coleoptera: Carabidae Pterostichinae).</article-title> In: <person-group><name name-style="western"><surname>Hanström</surname><given-names>B</given-names></name><name name-style="western"><surname>Brinck</surname><given-names>P</given-names></name><name name-style="western"><surname>Rudebeck</surname><given-names>G</given-names></name></person-group> (<role>Eds</role>) <source>South African animal life: results of the Lund University Expedition in 1950–1951</source>, <volume>vol. V</volume>. <publisher-name>Almqvist &amp; Wiksell</publisher-name>, <publisher-loc>Stockholm</publisher-loc>, <fpage>318</fpage>–<lpage>455</lpage>.</mixed-citation></ref></ref-list></tp:taxon-treatment>
