# Supplementary material for: Revision of the East Mediterranean Orthomus (Coleoptera, Carabidae, Pterostichini), with description of Parorthomus gen. n. socotranus sp. n. from Socotra Island and key to the Old World genera of subtribe Euchroina
Source: Zookeys. 2014 Jul 21;(427):21–57. doi: 10.3897/zookeys.427.7618 (PMC4137312; doi:10.3897/zookeys.427.7618)
Supplement: XML Treatment for Abacillodes jocquei [file zookeys.427.7618-treatment8.xml]

<!DOCTYPE tp:taxon-treatment
  PUBLIC "-//TaxonX//DTD Taxonomic Treatment Publishing DTD v0 20100105//EN" "tax-treatment-NSO.dtd">
<tp:taxon-treatment xmlns:tp="http://www.plazi.org/taxpub"><tp:treatment-meta><kwd-group><label>Taxon classification</label><kwd><named-content content-type="kingdom">Animalia</named-content></kwd><kwd><named-content content-type="order">Coleoptera</named-content></kwd><kwd><named-content content-type="family">Carabidae</named-content></kwd></kwd-group><mixed-citation publication-type="journal"><person-group><name><surname>Guéorguiev</surname><given-names>Borislav</given-names></name><name><surname>Wrase</surname><given-names>David W.</given-names></name><name><surname>Farkač</surname><given-names>Jan</given-names></name></person-group><article-title>Revision of the East Mediterranean <italic>Orthomus</italic> (Coleoptera, Carabidae, Pterostichini), with description of <italic>Parorthomus</italic> gen. n. <italic>socotranus</italic> sp. n. from Socotra Island and key to the Old World genera of subtribe Euchroina</article-title><source>Zookeys</source><day>21</day><month>7</month><year>2014</year><volume>2014</volume><issue>427</issue><fpage>21</fpage><lpage>57</lpage><pub-id pub-id-type="doi">10.3897/zookeys.427.7618</pub-id></mixed-citation></tp:treatment-meta><tp:nomenclature><tp:taxon-name>
                            <tp:taxon-name-part taxon-name-part-type="genus">Abacillodes</tp:taxon-name-part>
                            <tp:taxon-name-part taxon-name-part-type="species">jocquei</tp:taxon-name-part>
                        </tp:taxon-name><tp:taxon-authority>Straneo, 1988</tp:taxon-authority><xref ref-type="fig" rid="F9">Fig. 27</xref><tp:nomenclature-citation-list><tp:nomenclature-citation><tp:taxon-name>Abacillodes jocquei</tp:taxon-name><comment> Straneo, 1988: 483 (type locality: “Lichenya Plateau, 2000 m, Mount Mulanje”)</comment></tp:nomenclature-citation></tp:nomenclature-citation-list></tp:nomenclature><tp:treatment-sec sec-type="Type material"><title>Type material.</title><p>Holotype ♂, “Holotypus” [printed on salmon colored label], “Lichenya Plateau 2000m 5/24.XI.1981” [printed], “Coll. Mus. Tervuren Malawi South. Reg. Mount Mulanje XI. 1981 - R. Jocqué” [printed], “Holotypus <italic><tp:taxon-name>Abacillodes jocquei</tp:taxon-name></italic> Str.” [printed &amp; handwritten on red label], “<italic><tp:taxon-name>Abacillodes jocquei</tp:taxon-name></italic> n. sp. det. S.L. Straneo 1987 Holotypus ♂” [printed &amp; handwritten], “RMCA ENT 000019509” [printed] (MRAC).</p><p><bold>Remarks.</bold> A striking characteristic in the type species of <italic><tp:taxon-name>Abacillodes</tp:taxon-name></italic>, <italic><tp:taxon-name>Abacillodes jocquei</tp:taxon-name></italic>, are the elytral intervals 2, 4, and 6, significantly wider than the adjacent uneven intervals. But, this character state is not present in <italic><tp:taxon-name>Abacillodes malawianus</tp:taxon-name></italic>, thus it can not be used as a generic distinguishing mark.</p></tp:treatment-sec><tp:treatment-sec><!--Section generated to contain objects referenced in tp:taxon-treatment.--><fig id="F9" position="float" orientation="portrait"><label>Figures 25–28.</label><caption><p>Mentum and submentum, ventral aspect (gray arrow indicating labial pits): <bold>25</bold> <italic><tp:taxon-name>Orthomus barbarus barbarus</tp:taxon-name></italic> (Dejean, 1828), female, Spain, “Laguna Salinas (Alicante)” <bold>26</bold> <italic><tp:taxon-name>Abacillius basilewskyi</tp:taxon-name></italic> Straneo, 1962, holotype <bold>27</bold> <italic><tp:taxon-name>Abacillodes jocquei</tp:taxon-name></italic> Straneo, 1988, holotype <bold>28</bold> <italic><tp:taxon-name>Parorthomus socotranus</tp:taxon-name></italic> sp. n., male paratype, “Fimihin”. Scale bar = 0.5 mm.</p></caption><graphic xmlns:xlink="http://www.w3.org/1999/xlink" xlink:href="zookeys-427-021-g009.jpg" position="float" orientation="portrait" xlink:type="simple"/></fig></tp:treatment-sec></tp:taxon-treatment>
