# Supplementary material for: Revision of the East Mediterranean Orthomus (Coleoptera, Carabidae, Pterostichini), with description of Parorthomus gen. n. socotranus sp. n. from Socotra Island and key to the Old World genera of subtribe Euchroina
Source: Zookeys. 2014 Jul 21;(427):21–57. doi: 10.3897/zookeys.427.7618 (PMC4137312; doi:10.3897/zookeys.427.7618)
Supplement: XML Treatment for Abacillodes malawianus [file zookeys.427.7618-treatment9.xml]

<!DOCTYPE tp:taxon-treatment
  PUBLIC "-//TaxonX//DTD Taxonomic Treatment Publishing DTD v0 20100105//EN" "tax-treatment-NSO.dtd">
<tp:taxon-treatment xmlns:tp="http://www.plazi.org/taxpub"><tp:treatment-meta><kwd-group><label>Taxon classification</label><kwd><named-content content-type="kingdom">Animalia</named-content></kwd><kwd><named-content content-type="order">Coleoptera</named-content></kwd><kwd><named-content content-type="family">Carabidae</named-content></kwd></kwd-group><mixed-citation publication-type="journal"><person-group><name><surname>Guéorguiev</surname><given-names>Borislav</given-names></name><name><surname>Wrase</surname><given-names>David W.</given-names></name><name><surname>Farkač</surname><given-names>Jan</given-names></name></person-group><article-title>Revision of the East Mediterranean <italic>Orthomus</italic> (Coleoptera, Carabidae, Pterostichini), with description of <italic>Parorthomus</italic> gen. n. <italic>socotranus</italic> sp. n. from Socotra Island and key to the Old World genera of subtribe Euchroina</article-title><source>Zookeys</source><day>21</day><month>7</month><year>2014</year><volume>2014</volume><issue>427</issue><fpage>21</fpage><lpage>57</lpage><pub-id pub-id-type="doi">10.3897/zookeys.427.7618</pub-id></mixed-citation></tp:treatment-meta><tp:nomenclature><tp:taxon-name>
                            <tp:taxon-name-part taxon-name-part-type="genus">Abacillodes</tp:taxon-name-part>
                            <tp:taxon-name-part taxon-name-part-type="species">malawianus</tp:taxon-name-part>
                        </tp:taxon-name><tp:taxon-authority>Straneo, 1988</tp:taxon-authority><tp:nomenclature-citation-list><tp:nomenclature-citation><tp:taxon-name>Abacillodes malawianus</tp:taxon-name><comment> Straneo, 1988: 483 (type locality: “Lichenya Plateau, 2000 m, Mount Mulanje”)</comment></tp:nomenclature-citation><!--PageBreak--></tp:nomenclature-citation-list></tp:nomenclature><tp:treatment-sec sec-type="Type material"><title>Type material.</title><p>Holotype ♀, “Holotypus” [printed on salmon colored label], “Lichenya Plateau 2000m 15/17.XI.1981” [printed], “Coll. Mus. Tervuren Malawi South. Reg. Mount Mulanje XI. 1981 - R. Jocqué” [printed], “Holotypus <italic><tp:taxon-name>Abacillodes malawianus</tp:taxon-name></italic> Str.” [printed &amp; handwritten on red label], “<italic><tp:taxon-name>Abacillodes malawianus</tp:taxon-name></italic> n.sp. det. S.L. Straneo 1987 Holotypus ♂” [printed &amp; handwritten], “RMCA ENT 000019510” [printed] (MRAC).</p></tp:treatment-sec><tp:treatment-sec sec-type="Remarks"><title>Remarks.</title><p><xref ref-type="bibr" rid="B45">Straneo (1988</xref>: 483) stated the holotype is a male. Actually, it is a female specimen having protarsomeres not dilated and last abdominal sternite with four marginal setiferous punctures.</p></tp:treatment-sec><ref-list><ref id="B45"><mixed-citation xmlns:xlink="http://www.w3.org/1999/xlink" xlink:type="simple"><person-group><name name-style="western"><surname>Straneo</surname><given-names>SL</given-names></name></person-group> (<year>1988</year>) <article-title>Sur quelques Pterostichides (Coleoptera, Carabidae) du Malawi.</article-title><source>Revue de Zoologie africaine</source><volume>102</volume>: <fpage>481</fpage>–<lpage>485</lpage>.</mixed-citation></ref></ref-list></tp:taxon-treatment>
